# Supplementary material for: Dominance in dogs as rated by owners corresponds to ethologically valid markers of dominance
Source: PeerJ. 2019 May 9;7:e6838. doi: 10.7717/peerj.6838 (PMC6511388; doi:10.7717/peerj.6838)
Supplement: Supplemental Information 2 [file peerj-07-6838-s002.xlsx]

## Sheet: Questionnaire_labels
dyad_ID	status	bark	lick_mouth	eat_first	reward	fight	play_ball	greet_owner	walk_first	resting_place	overmark	defend_group	smarter	obedient	aggressive	impulsive	size	physical_cond	age	sex	sex_group	neutered	dominant_dominance_score	subordinate_dominance_score	difference_score	difference_score_plus_12	DYAD	dominant_sex	subordinate_sex	dominant_neuter_status	subordinate_neuter_status	dominant_age
1	Dog A	Dog A	Similar	NA	Dog A	NA	Dog A	Dog A	Dog A	Dog A	NA	Similar	Dog A	Dog A	Dog A	Dog A	Dog B	Dog A	Dog B	Dog A	Mixed sexes	Dog A	7	0	7	19	MNFI	male	female	neutered	intact	younger
2	Dog A	Dog A	Dog A	NA	Dog A	NA	NA	Dog A	Dog A	Dog B	Dog A	NA	Dog A	Dog A	NA	Dog A	Dog A	Similar	Dog A	Neither	Both female	Both	6	2	4	16	FNFN	female	female	neutered	neutered	older
3	Similar	Dog B	NA	NA	Dog B	NA	Dog B	Dog B	Dog B	Dog B	Dog B	Dog B	Dog A	Dog A	Dog B	Dog B	Dog B	Dog B	Dog A	Dog B	Mixed sexes	Both	1	8	-7	5	FNMN	female	male	neutered	neutered	older
4	Dog A	Dog B	Dog A	Similar	Similar	Dog A	Dog B	Similar	Dog B	Dog A	Similar	Dog A	Similar	Dog B	Dog A	Dog B	Dog A	Dog B	Dog A	Dog A	Mixed sexes	Dog A	4	4	0	12	MNFI	male	female	neutered	intact	older
5	Dog A	Dog B	NA	Dog A	Dog A	Dog A	Dog B	Dog A	Dog B	Dog A	Similar	Dog A	Dog B	Dog B	Dog B	Dog B	Dog A	Similar	Dog A	Dog A	Mixed sexes	Both	5	5	0	12	MNFN	male	female	neutered	neutered	older
6	Dog A	Dog A	NA	Similar	Dog A	Dog A	Dog A	Dog A	Dog B	Dog B	Dog B	Dog A	Dog A	Dog A	NA	Dog B	Dog A	Dog A	Dog B	Neither	Both female	Both	5	4	1	13	FNFN	female	female	neutered	neutered	younger
7	Dog B	NA	Dog B	Dog A	Dog B	Dog B	Dog A	Dog B	Dog A	Similar	Similar	Dog B	Dog B	Dog A	Dog B	Dog A	Dog A	Similar	Dog A	Both	Both male	Neither	5	4	1	13	MIMI	male	male	intact	intact	younger
8	Dog A	Dog A	Dog A	Dog A	Dog A	Dog A	Similar	Similar	NA	NA	NA	NA	Similar	Similar	Dog A	Similar	Dog B	Similar	Dog A	Neither	Both female	Neither	5	1	4	16	FIFI	female	female	intact	intact	older
9	Dog B	Similar	Similar	Dog B	Similar	Dog B	Dog A	Similar	Dog A	Dog B	Similar	NA	Similar	Similar	Similar	Similar	Dog A	Dog A	Dog A	Dog A	Mixed sexes	Neither	3	1	2	14	FIMI	female	male	intact	intact	younger
10	Similar	Dog A	Dog A	Dog B	Dog B	NA	Dog B	Dog A	NA	Dog B	NA	Dog B	Dog A	Dog A	Dog B	Dog B	Similar	Similar	Dog A	Neither	Both female	Dog A	2	7	-5	7	FNFI	female	female	neutered	intact	older
11	Dog A	Dog A	NA	Dog B	Dog B	NA	Dog B	Similar	Similar	Dog A	Dog B	Dog A	Similar	Dog A	Similar	Dog A	Dog B	Similar	Dog B	Dog B	Mixed sexes	Both	4	3	1	13	FNMN	female	male	neutered	neutered	younger
12	Dog A	Dog B	Dog B	Similar	Dog B	Dog A	Dog B	Similar	Dog A	Dog A	Dog B	NA	Similar	Similar	Dog B	Dog B	Similar	Similar	Dog A	Dog B	Mixed sexes	Dog A	4	5	-1	11	FNMI	female	male	neutered	intact	older
13	Dog A	Dog A	Dog B	NA	NA	Dog A	Dog A	Dog A	Dog B	Dog B	Dog B	Dog B	Dog A	Dog A	Dog A	Dog B	Dog A	Dog B	Dog A	Dog A	Mixed sexes	Both	5	5	0	12	MNFN	male	female	neutered	neutered	older
14	Dog A	Dog A	Dog B	Dog B	Dog B	Dog A	Dog B	Dog B	Dog A	Dog A	NA	Dog A	Dog A	Dog B	Dog A	Dog A	Dog A	Dog A	Dog B	Neither	Both female	Dog A	9	2	7	19	FNFI	female	female	neutered	intact	younger
15	Similar	NA	Dog B	Similar	Dog B	NA	Dog A	Dog A	Dog B	Similar	Similar	NA	Similar	Dog A	NA	Dog B	Dog A	Similar	Dog A	Both	Both male	Neither	1	3	-2	10	MIMI	male	male	intact	intact	older
16	Dog A	Dog A	NA	Dog A	Dog A	NA	Dog B	Dog B	NA	NA	NA	Similar	Dog B	Dog B	Dog A	Dog B	Dog B	Dog B	Dog A	Neither	Both female	Dog A	4	2	2	14	FNFI	female	female	neutered	intact	older
17	Dog A	Dog B	NA	NA	NA	NA	NA	Similar	Dog A	NA	Dog A	Dog A	Dog A	Dog B	Dog B	Dog A	Similar	Similar	Dog A	Dog A	Mixed sexes	Neither	5	2	3	15	MIFI	male	female	intact	intact	older
18	Dog B	Dog A	Dog B	Dog A	Dog B	NA	Dog B	Similar	Dog A	Similar	Similar	NA	Dog A	Dog A	Similar	Dog B	Dog B	Dog B	Dog A	Neither	Both female	Both	2	5	-3	9	FNFN	female	female	neutered	neutered	younger
19	Dog A	Dog A	NA	NA	NA	Dog A	Dog A	Dog A	NA	Dog A	Dog A	Dog A	Dog A	Dog A	Dog A	Dog A	Similar	Similar	Similar	Both	Both male	Both	8	0	8	20	MNMN	male	male	neutered	neutered	similar
20	Dog A	Similar	NA	NA	Dog A	Dog A	Dog A	Dog B	Dog A	Dog A	Similar	Dog B	Similar	Dog B	Dog A	Dog A	Dog A	Dog A	Dog B	Both	Both male	Dog A	6	1	5	17	MNMI	male	male	neutered	intact	younger
21	Dog A	Dog A	Dog A	Dog B	Dog A	Dog A	Dog B	Dog A	Dog A	Dog A	Similar	Dog A	Dog A	Dog B	Dog B	Dog A	Dog B	Dog A	Dog A	Dog B	Mixed sexes	Both	8	3	5	17	FNMN	female	male	neutered	neutered	older
22	Dog A	Dog A	Dog B	Similar	Dog A	Dog A	Dog B	Dog A	Dog A	Dog A	Dog A	Dog A	Similar	Dog A	Dog B	Dog B	Dog A	Similar	Dog A	Dog A	Mixed sexes	Dog A	8	2	6	18	MNFI	male	female	neutered	intact	older
23	Dog B	Dog A	Dog B	Dog B	Dog B	Dog B	Dog A	Dog A	Dog B	Dog B	Dog B	Dog B	Dog B	Dog B	Dog B	Dog B	Dog B	Dog B	Dog A	Both	Both male	Both	10	2	8	20	MNMN	male	male	neutered	neutered	younger
24	Dog A	Dog A	Similar	Dog B	Dog B	Dog A	Dog A	Similar	Dog A	Similar	Similar	Dog A	Similar	Dog A	Dog A	Dog A	Dog A	Similar	Dog A	Dog B	Mixed sexes	Dog A	6	2	4	16	FNMI	female	male	neutered	intact	older
25	Dog A	Dog A	Dog B	Similar	Dog B	Dog A	Dog A	Similar	Dog A	Dog A	Similar	Dog A	Dog A	Dog A	Dog A	Dog B	Dog B	Similar	Dog A	Neither	Both female	Neither	8	2	6	18	FIFI	female	female	intact	intact	older
26	Dog A	Dog B	Similar	NA	NA	NA	Similar	Similar	Similar	Similar	Dog B	NA	Dog A	Dog B	Dog B	Similar	Similar	Similar	Dog A	Dog B	Mixed sexes	Dog A	1	3	-2	10	FNMI	female	male	neutered	intact	older
27	Dog A	Dog B	Dog B	Dog A	Dog A	Dog A	Dog B	Similar	Dog B	Similar	Similar	Similar	Similar	Dog B	Dog A	Dog B	Dog B	Similar	Dog A	Neither	Both female	Both	5	3	2	14	FNFN	female	female	neutered	neutered	older
28	Dog B	Dog B	NA	NA	NA	NA	Similar	Dog B	Dog B	Dog A	Dog B	Dog B	Dog B	Dog B	Dog B	Dog A	Dog B	Dog B	Dog A	Dog B	Mixed sexes	Both	6	2	4	16	MNFN	male	female	neutered	neutered	younger
29	Dog A	Dog B	Dog B	NA	NA	Dog A	Dog A	Similar	Dog A	Similar	Dog A	Dog A	Dog A	Dog A	Similar	Dog B	Dog A	Similar	Dog A	Dog B	Mixed sexes	Dog A	6	2	4	16	FNMI	female	male	neutered	intact	older
30	Dog A	Dog A	Dog B	Dog A	Dog A	NA	Dog B	Dog B	Dog B	Dog A	Similar	Dog A	Similar	Dog B	Dog A	Dog B	Dog B	Dog B	Dog A	Dog B	Mixed sexes	Dog A	7	2	5	17	FNMI	female	male	neutered	intact	older
31	Dog A	Dog B	Dog B	Similar	Dog B	NA	Dog A	Similar	Dog B	Dog B	Dog A	Dog A	Similar	Dog A	Dog B	Dog B	Dog A	Similar	Dog A	Dog A	Mixed sexes	Neither	3	6	-3	9	MIFI	male	female	intact	intact	older
32	NA	Dog B	Dog B	NA	NA	NA	Dog A	Dog B	Dog A	Dog A	Dog A	Dog B	Dog A	Dog B	Dog B	Dog B	Dog B	Dog B	Dog A	Dog A	Mixed sexes	Both	5	4	1	13	MNFN	male	female	neutered	neutered	older
33	Dog A	Dog A	Dog B	NA	NA	Dog A	NA	Similar	Dog A	NA	Dog A	Dog A	Similar	Dog B	Dog A	Dog B	Dog B	Dog A	Dog A	Dog A	Mixed sexes	Both	7	1	6	18	MNFN	male	female	neutered	neutered	older
34	Dog A	Dog A	NA	Similar	Dog A	NA	Dog B	Dog A	Dog A	NA	Similar	NA	Dog A	Dog A	NA	Dog B	Dog A	Similar	Dog A	Both	Both male	Neither	4	1	3	15	MIMI	male	male	intact	intact	older
35	Dog A	Dog A	Similar	Dog B	Dog A	Similar	Dog B	Similar	Dog A	Dog A	Similar	Dog A	Similar	Dog B	Similar	Dog B	Dog B	Similar	Dog A	Dog B	Mixed sexes	Dog B	5	2	3	15	FIMN	female	male	intact	neutered	older
36	Dog B	Similar	Dog A	Similar	Dog B	Dog B	Dog B	Dog B	Dog A	Dog A	Dog A	Similar	Similar	Dog B	Dog A	Dog B	Dog A	Similar	Dog A	Dog A	Mixed sexes	Dog B	4	4	0	12	FNMI	female	male	neutered	intact	younger
37	Dog A	Similar	NA	Similar	NA	Dog A	NA	Similar	Dog A	Similar	Dog B	NA	Similar	Similar	Dog B	Dog B	Dog A	Similar	Similar	Both	Both male	Dog B	2	3	-1	11	MIMN	male	male	intact	neutered	similar
38	Dog B	Dog B	NA	Dog B	Dog B	Dog B	NA	Dog A	Similar	NA	Dog A	Dog B	Similar	Similar	Dog B	Dog B	Dog B	Dog B	Dog A	Neither	Both female	Neither	7	1	6	18	FIFI	female	female	intact	intact	younger
39	Dog A	Dog B	NA	Dog A	Dog A	Dog A	Dog B	Dog A	Dog B	Dog B	NA	NA	Dog A	Dog A	Dog B	Dog B	Dog A	NA	Dog A	Dog B	Mixed sexes	Both	4	5	-1	11	FNMN	female	male	neutered	neutered	older
40	Dog A	Dog A	Dog B	Dog A	Dog A	Dog A	Dog B	Dog A	Dog A	Dog A	Dog A	Dog A	Dog B	Dog B	Dog B	Dog A	Dog A	Dog B	Dog A	Both	Both male	Neither	10	2	8	20	MIMI	male	male	intact	intact	older
41	Dog A	Dog A	Dog B	Dog A	Similar	Dog A	NA	Dog A	Dog B	Dog A	Dog B	Dog A	NA	Similar	Dog A	Dog B	Dog B	Similar	Dog A	Dog B	Mixed sexes	Dog A	7	3	4	16	FNMI	female	male	neutered	intact	older
42	Dog B	Dog B	NA	Dog B	Dog B	Dog B	Dog B	Dog B	Dog B	NA	Dog B	Similar	Similar	Similar	Dog B	Dog B	Dog B	Dog B	Dog A	Both	Both male	Both	8	0	8	20	MNMN	male	male	neutered	neutered	younger
43	Dog A	Dog A	Dog B	Dog B	Dog B	Dog A	Dog A	Dog B	Dog B	Dog B	Dog A	Dog A	Dog A	Dog A	Dog A	Dog B	Dog A	Dog B	Dog A	Neither	Both female	Neither	7	5	2	14	FIFI	female	female	intact	intact	older
44	Dog A	Dog A	NA	Dog A	Dog A	NA	NA	Dog A	Dog A	Dog A	NA	Similar	Dog A	Dog A	NA	Dog B	Dog A	Similar	Dog A	Dog A	Mixed sexes	Dog B	6	1	5	17	MIFN	male	female	intact	neutered	older
45	Dog A	Dog B	Dog B	Dog A	Dog A	Dog A	Dog B	Dog B	Dog A	Dog B	Dog A	Dog A	Dog A	Dog A	Dog A	Dog B	Dog A	Dog B	Dog A	Both	Both male	Dog A	9	3	6	18	MNMI	male	male	neutered	intact	older
46	Dog A	Similar	Similar	Similar	Similar	NA	NA	Similar	Similar	Similar	NA	Similar	NA	Dog B	Dog A	Similar	Dog B	Similar	Dog A	Dog A	Mixed sexes	Both	1	0	1	13	MNFN	male	female	neutered	neutered	older
47	Dog B	Dog A	NA	Similar	NA	NA	Similar	Dog A	Dog B	NA	Similar	NA	Similar	Similar	Similar	Similar	Dog B	Dog B	Dog A	Dog B	Mixed sexes	Neither	1	1	0	12	MIFI	male	female	intact	intact	younger
48	Dog B	Dog B	Dog B	Similar	Dog B	Similar	Dog B	Dog B	Dog B	Dog B	Dog B	Dog B	Dog A	Dog B	Dog B	Dog B	Dog A	Dog B	Dog A	Dog B	Mixed sexes	Neither	8	2	6	18	MIFI	male	female	intact	intact	younger
49	Dog A	Dog B	Dog B	NA	Dog A	NA	Dog B	Dog B	Dog A	Dog A	Similar	Similar	Dog B	Dog A	Dog B	Dog B	Dog B	Dog B	Dog A	Neither	Both female	Both	4	4	0	12	FNFN	female	female	neutered	neutered	older
50	Dog B	Dog A	Dog A	Dog A	Dog B	Dog B	Dog A	Dog B	Dog A	Dog B	Dog A	Dog A	Dog B	Dog A	Dog A	Dog A	Dog A	Dog A	Dog A	Dog A	Mixed sexes	Dog B	5	7	-2	10	FNMI	female	male	neutered	intact	younger
51	Dog B	Dog A	Dog A	Dog B	Dog B	Dog B	Dog B	Dog B	Dog B	Dog B	Dog B	Dog B	Similar	Similar	Dog B	Dog B	Dog B	Similar	Dog A	Dog B	Mixed sexes	Both	10	1	9	21	MNFN	male	female	neutered	neutered	younger
52	Dog A	Dog B	Dog A	Dog A	Dog A	Dog A	Dog A	Dog A	Dog A	Dog A	Dog A	Dog A	Dog A	Dog A	Dog B	Dog B	Dog A	Dog A	Dog B	Neither	Both female	Both	8	4	4	16	FNFN	female	female	neutered	neutered	younger
53	Dog B	Dog B	Dog A	Dog A	Dog A	Dog B	Dog B	Dog B	Dog B	Dog A	NA	Dog B	Dog A	Dog A	Dog B	Dog B	Dog A	Dog B	Dog A	Neither	Both female	Dog A	7	4	3	15	FIFN	female	female	intact	neutered	younger
54	Dog B	Dog B	NA	Similar	Dog B	Dog B	Dog B	Dog B	Dog B	Similar	NA	Dog B	Dog B	Dog B	Dog A	Dog B	Dog A	Dog B	Dog A	Neither	Both female	Dog A	7	1	6	18	FIFN	female	female	intact	neutered	younger
55	Dog A	Dog B	Dog A	Dog A	Dog A	Dog A	NA	Dog A	Dog A	Dog A	Dog A	Dog A	Dog A	Dog B	Dog A	Dog A	Dog B	Similar	Dog B	Dog B	Mixed sexes	Neither	10	2	8	20	FIMI	female	male	intact	intact	younger
56	Dog A	Dog A	Dog B	Dog A	Dog A	Dog A	Similar	Similar	Dog A	Similar	NA	Dog A	Similar	Similar	Dog A	Similar	Similar	Similar	Dog A	Neither	Both female	Neither	8	0	8	20	FIFI	female	female	intact	intact	older
57	Dog A	Dog A	Dog B	Similar	Dog A	Dog A	Dog B	Dog A	Dog B	Similar	Dog A	Dog A	Dog B	Dog B	Dog A	Dog A	Dog B	Similar	Dog B	Both	Both male	Dog A	8	2	6	18	MNMI	male	male	neutered	intact	younger
58	Similar	Similar	NA	Similar	Similar	NA	Similar	Similar	Similar	Similar	Similar	Similar	Similar	Similar	NA	Similar	Dog A	Similar	Dog B	Both	Both male	Neither	0	0	0	12	MIMI	male	male	intact	intact	younger
59	Dog A	Dog B	Dog B	Dog A	Similar	Similar	Dog A	Dog A	Dog A	Dog A	Dog A	Dog B	Dog A	Dog A	Dog B	Dog B	Dog A	Dog A	Dog A	Dog A	Mixed sexes	Both	6	4	2	14	MNFN	male	female	neutered	neutered	older
60	Dog B	Dog B	Dog A	Dog A	Dog A	Dog B	Dog B	Dog A	Dog B	NA	Dog B	Dog B	Dog B	Dog B	Dog B	Dog A	Dog A	Dog A	Dog B	Dog B	Mixed sexes	Both	8	3	5	17	MNFN	male	female	neutered	neutered	older
61	Dog A	Dog A	NA	Dog A	Dog A	Dog A	Dog B	NA	Dog A	Dog A	Dog A	Dog A	Dog A	Dog B	Dog A	Dog A	Dog A	NA	Dog A	Both	Both male	Both	11	0	11	23	MNMN	male	male	neutered	neutered	older
62	Dog A	Dog A	NA	NA	Similar	NA	NA	Dog A	Dog A	Similar	Similar	NA	Dog A	Similar	Dog B	Dog A	Similar	Dog A	Dog B	Dog B	Mixed sexes	Both	4	1	3	15	FNMN	female	male	neutered	neutered	younger
63	Dog A	Dog A	Dog A	NA	Dog A	Dog A	Dog B	Dog A	Dog A	Dog A	Dog A	Dog A	Dog A	Dog A	Similar	Dog A	Dog B	Dog B	Dog A	Both	Both male	Dog B	9	1	8	20	MIMN	male	male	intact	neutered	older
64	Dog A	Dog A	Dog B	Dog A	Dog A	Dog A	Dog B	Dog B	Dog A	Dog B	Dog B	Dog A	Dog B	Dog B	Dog A	Dog B	Dog A	Dog B	Dog A	Neither	Both female	Both	8	4	4	16	FNFN	female	female	neutered	neutered	older
65	Dog A	Dog A	NA	NA	NA	NA	NA	Dog A	Dog A	Dog A	Similar	NA	Dog A	Dog A	Dog A	Dog A	Similar	Dog A	Dog B	Dog B	Mixed sexes	Dog A	6	0	6	18	FNMI	female	male	neutered	intact	younger
66	Dog B	Dog B	Dog A	Dog B	Dog B	Dog B	Dog B	Dog B	Dog B	Dog B	Dog B	Dog B	Dog B	Dog A	Dog B	Dog B	Dog A	Dog B	Dog A	Neither	Both female	Both	12	0	12	24	FNFN	female	female	neutered	neutered	younger
67	Dog A	Dog B	Similar	Similar	Dog A	NA	Dog B	Similar	Similar	Similar	Dog A	Similar	Dog A	Dog B	Dog A	Dog B	Dog A	Similar	Dog A	Dog A	Mixed sexes	Dog A	4	2	2	14	MNFI	male	female	neutered	intact	older
68	Dog A	Dog A	NA	NA	NA	Dog A	NA	Dog A	Dog A	Dog A	Dog A	NA	Dog A	Dog A	Dog A	Dog A	Similar	Dog A	Dog A	Both	Both male	Dog A	8	0	8	20	MNMI	male	male	neutered	intact	older
69	Dog A	Dog B	Dog B	Dog A	Dog B	Dog B	Dog A	Dog A	Dog B	Dog A	Similar	Dog B	Dog A	Dog A	Dog B	Dog B	Dog B	Dog B	Dog A	Dog B	Mixed sexes	Neither	4	7	-3	9	FIMI	female	male	intact	intact	older
70	Dog A	Dog A	NA	NA	Dog A	Similar	Dog A	Dog A	Similar	Similar	NA	Dog B	Dog A	Similar	NA	Dog A	Dog B	Similar	Similar	Dog B	Mixed sexes	Both	4	1	3	15	FNMN	female	male	neutered	neutered	similar
71	Dog A	Dog A	Dog B	Dog A	Similar	NA	Dog B	Similar	Dog B	Dog B	Similar	Dog A	Dog B	Dog A	NA	Dog B	Dog A	Dog B	Dog A	Neither	Both female	Dog A	4	4	0	12	FNFI	female	female	neutered	intact	older
72	Dog A	Dog B	Dog B	Dog A	Dog A	Dog A	Dog B	Dog A	Dog A	Dog A	Dog A	Dog A	Dog A	Dog A	Dog B	Dog B	Dog A	Dog B	Dog A	Both	Both male	Dog B	9	3	6	18	MIMN	male	male	intact	neutered	older
73	NA	NA	NA	NA	NA	NA	Dog A	Similar	Dog B	Similar	NA	Dog B	Similar	Similar	Similar	Dog A	Dog B	Similar	Similar	Dog B	Mixed sexes	Dog B	1	2	-1	11	FIMN	female	male	intact	neutered	similar
74	Dog A	Dog A	Dog A	Dog A	Dog A	Dog A	NA	Dog A	Dog A	Dog A	NA	NA	NA	Dog B	Dog A	Dog A	Dog B	Dog B	Dog B	Dog B	Mixed sexes	Dog A	8	1	7	19	FNMI	female	male	neutered	intact	younger
75	Dog A	Dog A	Dog A	Dog A	NA	Dog A	NA	Dog B	Dog A	NA	Dog A	Dog A	Dog A	Dog A	NA	Dog A	Similar	Similar	Dog B	Neither	Both female	Neither	8	1	7	19	FIFI	female	female	intact	intact	younger
76	Dog A	Dog A	Similar	Similar	Dog A	Dog A	Dog B	Similar	Dog A	Similar	Similar	Dog A	Dog A	Dog A	Dog A	Dog A	Dog B	Dog A	Similar	Neither	Both female	Both	8	0	8	20	FNFN	female	female	neutered	neutered	similar
77	NA	Dog A	Dog B	NA	NA	NA	Dog B	Dog A	NA	NA	NA	Dog B	Dog B	Dog B	Dog B	Dog A	Dog B	Dog B	Dog A	Dog A	Mixed sexes	Both	3	3	0	12	MNFN	male	female	neutered	neutered	older
78	Similar	Dog A	Dog A	NA	NA	NA	NA	Dog A	Dog B	Dog B	NA	Dog B	Dog A	Dog A	Dog B	Dog A	Dog B	Dog B	Dog A	Dog B	Mixed sexes	Both	3	5	-2	10	FNMN	female	male	neutered	neutered	older
79	Dog A	Dog A	NA	Similar	Similar	NA	NA	Similar	Dog A	Similar	NA	Dog A	Similar	Dog A	Dog A	Similar	Dog A	Similar	Dog A	Neither	Both female	Neither	4	0	4	16	FIFI	female	female	intact	intact	older
80	Dog A	Dog A	Dog A	Dog A	Dog B	Similar	Dog A	Dog B	Dog B	Similar	Similar	Dog B	Dog A	Dog B	Dog A	Dog A	Dog B	Dog A	Dog A	Neither	Both female	Neither	5	4	1	13	FIFI	female	female	intact	intact	older
81	Dog B	Dog B	NA	Similar	Dog A	Dog B	NA	Dog A	Dog B	Dog B	Similar	Dog B	Dog A	Dog A	Dog B	Dog B	Similar	Similar	Dog A	Dog A	Mixed sexes	Both	7	2	5	17	FNMN	female	male	neutered	neutered	younger
82	Dog A	Dog A	Dog B	Dog A	Dog A	Dog A	Dog B	Dog A	Dog A	Dog A	Dog A	Dog A	Dog A	Dog B	Dog A	Dog A	Dog A	Dog A	Dog A	Neither	Both female	Dog A	12	0	12	24	FNFI	female	female	neutered	intact	older
83	Dog B	Dog B	NA	Dog B	Dog A	NA	NA	Dog B	Dog B	Dog A	Similar	Dog B	Dog B	Dog A	Similar	Dog B	Dog A	Dog B	Dog A	Both	Both male	Both	6	2	4	16	MNMN	male	male	neutered	neutered	younger
84	NA	Dog A	Dog B	NA	NA	Dog A	NA	Dog B	Dog A	NA	Dog A	Dog B	Similar	Similar	Dog B	Dog B	Dog A	Dog B	Dog A	Dog A	Mixed sexes	Both	5	3	2	14	MNFN	male	female	neutered	neutered	older
85	Similar	Dog A	Dog A	Dog A	Dog A	Dog A	Dog B	Dog B	Similar	Dog B	Dog B	Dog A	Dog B	Dog A	Dog A	Dog A	Dog A	Dog A	Dog A	Neither	Both female	Both	7	4	3	15	FNFN	female	female	neutered	neutered	older
86	Similar	Dog B	Similar	Similar	Similar	NA	Dog B	Dog B	Similar	NA	NA	Similar	Dog B	Dog B	NA	NA	Similar	Dog B	Dog A	Dog A	Mixed sexes	Both	0	2	-2	10	MNFN	male	female	neutered	neutered	older
87	Dog B	Dog A	NA	Dog B	Dog B	Dog B	Dog B	Dog A	Similar	Similar	NA	Dog A	Dog A	Dog A	Dog B	Dog B	Dog B	Dog B	Dog A	Neither	Both female	Neither	5	3	2	14	FIFI	female	female	intact	intact	younger
88	Similar	Dog A	NA	Dog A	Similar	NA	Dog A	Similar	Dog B	Similar	Dog A	Dog A	Dog A	Dog A	Dog A	Dog A	Dog A	Similar	Dog A	Dog A	Mixed sexes	Neither	7	1	6	18	MIFI	male	female	intact	intact	older
89	Dog A	Dog A	NA	Dog A	NA	NA	Similar	Dog B	NA	NA	Dog B	Dog A	NA	Dog A	NA	NA	Dog A	NA	Dog A	Dog B	Mixed sexes	Dog A	3	1	2	14	FNMI	female	male	neutered	intact	older
90	Dog A	Dog A	Dog B	Dog B	Dog B	Dog A	Dog B	Similar	Similar	Dog B	NA	Similar	Dog A	Dog B	NA	Dog B	Dog B	Similar	Dog A	Neither	Both female	Both	4	4	0	12	FNFN	female	female	neutered	neutered	older
91	Dog A	Dog B	Dog B	NA	Dog A	Dog A	Similar	Similar	Dog A	Similar	NA	Dog A	Dog A	Dog A	Dog B	Dog B	Dog B	Similar	Dog A	Neither	Both female	Both	6	3	3	15	FNFN	female	female	neutered	neutered	older
92	Dog A	Dog A	Dog A	NA	NA	NA	NA	Dog A	Dog A	NA	Dog A	Dog A	Dog A	Similar	Dog B	Dog A	Dog B	Similar	Dog B	Both	Both male	Neither	6	2	4	16	MIMI	male	male	intact	intact	younger
93	Dog A	Dog B	Dog B	Dog A	Dog A	Dog A	NA	Dog B	Dog B	Dog B	Dog A	Dog A	Dog A	Dog A	Dog A	Dog A	Dog A	Dog A	Dog B	Neither	Both female	Neither	9	3	6	18	FIFI	female	female	intact	intact	younger
94	Dog A	Dog B	Dog B	Dog A	Dog A	Dog A	Dog A	Similar	Dog A	Dog A	Similar	Dog B	Similar	Dog A	Dog B	Dog B	Dog B	Dog A	Dog A	Neither	Both female	Both	6	4	2	14	FNFN	female	female	neutered	neutered	older
95	Dog B	Dog B	Dog A	Similar	Dog B	Dog B	Dog A	Dog A	Dog A	Dog B	Dog B	Similar	Dog A	Dog A	Dog B	Dog A	Dog A	Dog A	Dog B	Both	Both male	Dog B	7	3	4	16	MNMI	male	male	neutered	intact	older
96	Dog B	Dog B	Dog B	Dog B	Dog B	Dog A	Dog B	Dog B	Dog B	Dog B	Dog A	Dog A	Dog A	Dog A	Dog A	Dog B	Dog A	Dog A	Dog A	Both	Both male	Neither	6	6	0	12	MIMI	male	male	intact	intact	younger
97	Dog A	Dog A	Similar	Dog A	Dog A	Dog A	Dog A	Dog A	NA	NA	Similar	Dog A	Dog A	Dog A	Dog B	Dog B	Dog A	Dog A	Dog A	Both	Both male	Neither	6	2	4	16	MIMI	male	male	intact	intact	older
98	Dog A	Dog B	Dog B	Dog A	Dog A	Dog A	Similar	Similar	Dog A	Dog A	NA	Dog A	Similar	Similar	NA	Dog B	Dog A	Dog B	Dog A	Dog A	Mixed sexes	Both	7	2	5	17	MNFN	male	female	neutered	neutered	older
99	Dog A	Similar	NA	Dog A	Dog A	Dog A	NA	Dog A	Dog A	Dog A	Dog A	NA	Dog A	Dog B	Dog A	Dog A	Dog A	Dog A	Dog B	Dog A	Mixed sexes	Both	9	0	9	21	MNFN	male	female	neutered	neutered	younger
100	NA	Dog B	Dog B	Dog A	NA	Similar	Dog A	Dog B	Dog B	Dog A	Dog A	NA	Similar	Dog A	Similar	Dog B	Dog A	Dog A	Similar	Dog A	Mixed sexes	Both	4	3	1	13	MNFN	male	female	neutered	neutered	similar
101	Dog A	Similar	Dog B	NA	NA	NA	Dog B	Similar	Dog B	Dog B	Dog B	Dog A	NA	NA	Dog B	Dog B	Similar	Dog B	Dog A	Dog B	Mixed sexes	Dog A	2	5	-3	9	FNMI	female	male	neutered	intact	older
102	Dog A	Dog B	Dog A	Dog A	Dog A	Dog A	Dog A	Dog A	Dog B	Dog A	Dog B	Dog A	Dog A	Dog A	Dog B	Dog B	Dog A	Dog B	Dog A	Both	Both male	Neither	6	6	0	12	MIMI	male	male	intact	intact	older
103	Dog A	Dog A	Dog A	Similar	NA	Dog A	Dog B	Dog B	Dog B	Similar	Similar	Dog A	Dog B	Dog A	Dog A	Dog A	Dog A	Similar	Similar	Neither	Both female	Both	5	3	2	14	FNFN	female	female	neutered	neutered	similar
104	Dog A	Dog A	Dog B	Dog A	NA	Dog A	Dog B	Dog A	Dog B	Dog A	Dog A	Dog B	Dog B	Dog B	Dog B	Dog A	Dog B	Dog B	Dog A	Dog B	Mixed sexes	Both	7	4	3	15	FNMN	female	male	neutered	neutered	older
105	Dog A	Dog A	Dog B	Dog A	Dog A	Dog A	Dog B	Dog A	Dog A	Dog B	NA	Dog A	NA	Dog A	Dog B	Dog B	Dog A	Dog B	Dog A	Dog A	Mixed sexes	Neither	7	3	4	16	MIFI	male	female	intact	intact	older
106	Dog A	Dog A	Dog B	Dog A	NA	NA	NA	Dog B	Dog B	Dog A	Dog A	Dog B	Similar	NA	Dog A	Dog B	Dog B	Dog B	Dog A	Neither	Both female	Both	6	3	3	15	FNFN	female	female	neutered	neutered	older
107	Similar	Dog B	Dog A	Similar	Similar	NA	Dog A	Similar	Dog A	NA	Dog B	Similar	Similar	Similar	NA	Similar	Dog A	Similar	Dog A	Dog A	Mixed sexes	Both	1	3	-2	10	MNFN	male	female	neutered	neutered	older
108	Similar	Dog B	NA	Dog B	Dog B	Dog B	Dog A	Similar	Dog B	Similar	NA	Similar	Dog A	Dog A	Dog B	Dog B	Dog B	Dog B	Dog A	Neither	Both female	Neither	1	7	-6	6	FIFI	female	female	intact	intact	older
109	Dog A	Dog A	Dog B	Dog A	NA	NA	NA	Dog B	Dog B	Dog A	Dog A	Dog B	Similar	NA	Dog A	Dog B	Dog B	Dog B	Dog A	Neither	Both female	Both	6	3	3	15	FNFN	female	female	neutered	neutered	older
110	Dog A	Dog B	Dog B	NA	NA	Dog A	Dog B	Similar	Dog B	Dog A	Similar	Similar	NA	NA	NA	Dog B	Dog A	Similar	Similar	Both	Both male	Dog B	3	3	0	12	MIMN	male	male	intact	neutered	similar
111	Similar	Dog B	NA	NA	NA	Similar	Dog B	Similar	Similar	Dog B	NA	Dog A	Dog A	Dog A	Dog A	Dog B	Similar	Similar	Dog A	Neither	Both female	Both	3	3	0	12	FNFN	female	female	neutered	neutered	older
112	Dog A	Dog A	Dog B	Dog A	Dog A	Dog A	NA	Dog A	Dog A	Dog A	Dog A	Dog A	Similar	Dog A	Dog A	Dog A	Dog A	Dog A	Dog B	Dog A	Mixed sexes	Neither	11	0	11	23	MIFI	male	female	intact	intact	younger
113	Dog A	Dog A	Dog B	Dog A	Dog B	NA	Dog B	Dog A	Dog A	Dog A	NA	NA	Dog A	Dog A	NA	Dog B	Dog B	Dog B	Dog A	Dog B	Mixed sexes	Both	6	2	4	16	FNMN	female	male	neutered	neutered	older
114	Dog A	Dog B	Dog B	NA	NA	NA	Similar	NA	NA	NA	Dog B	Dog A	NA	Dog A	Dog B	Dog B	Dog A	Dog B	Dog A	Dog B	Mixed sexes	Dog A	2	4	-2	10	FNMI	female	male	neutered	intact	older
115	Dog B	Similar	Dog A	Dog B	NA	NA	Dog B	Dog B	Similar	NA	Dog B	NA	Dog B	Dog B	Similar	Similar	Dog B	Similar	Dog A	Dog B	Mixed sexes	Dog A	4	0	4	16	MIFN	male	female	intact	neutered	younger
116	Dog A	Dog A	Dog B	Dog A	Dog A	Dog A	Dog A	Dog B	Dog B	Dog A	Similar	Similar	Dog A	Dog B	Dog A	Dog A	Dog B	Similar	Dog A	Both	Both male	Both	9	1	8	20	MNMN	male	male	neutered	neutered	older
117	Dog A	Dog B	Dog B	Dog B	Dog B	Dog B	Dog B	Similar	Dog A	Dog A	Dog B	Dog B	Similar	Similar	Dog A	Dog B	Dog B	Dog A	Dog B	Both	Both male	Neither	4	7	-3	9	MIMI	male	male	intact	intact	younger
118	Dog A	Dog A	Dog B	Dog A	Dog A	Similar	Dog A	Dog A	Dog B	Similar	Similar	Dog B	Dog B	Dog B	Similar	Dog B	Dog A	Similar	Dog A	Dog A	Mixed sexes	Dog A	4	4	0	12	MNFI	male	female	neutered	intact	older
119	Dog A	Similar	Dog A	Dog B	Similar	Dog B	Dog B	Dog A	Similar	Dog A	Similar	Dog A	Dog B	Dog B	Dog A	Dog A	Dog A	Dog A	Dog A	Dog A	Mixed sexes	Both	4	4	0	12	MNFN	male	female	neutered	neutered	older
120	Dog A	Dog A	Dog B	Dog A	Dog A	Dog A	Dog A	Dog B	Dog A	Dog B	Dog A	Dog A	Dog B	Dog A	Dog A	Dog B	Dog A	Dog A	Dog A	Neither	Both female	Neither	9	3	6	18	FIFI	female	female	intact	intact	older
121	Dog A	Dog A	Dog B	Dog A	Dog B	NA	Dog A	Similar	Dog B	Dog A	NA	Dog A	Dog A	Dog A	Dog A	Dog B	Dog A	Dog A	Dog A	Neither	Both female	Dog A	7	3	4	16	FNFI	female	female	neutered	intact	older
122	Dog A	NA	NA	NA	Dog A	NA	Dog A	Dog A	Dog B	Similar	Dog B	Dog A	Dog A	Dog A	Dog B	Similar	Dog A	Similar	Similar	Dog B	Mixed sexes	Both	3	3	0	12	FNMN	female	male	neutered	neutered	similar
123	Dog A	Dog B	NA	NA	Dog A	NA	Similar	Similar	Dog B	NA	NA	Dog A	Similar	Similar	NA	Dog B	Dog A	Dog B	Dog A	Neither	Both female	Dog A	2	3	-1	11	FNFI	female	female	neutered	intact	older
124	NA	Dog B	Dog A	Similar	Similar	Dog A	Dog A	Similar	Dog A	Dog B	Dog B	Dog B	Similar	Dog A	Dog B	Dog A	Dog B	Similar	Dog A	Dog B	Mixed sexes	Dog A	3	6	-3	9	FNMI	female	male	neutered	intact	older
125	NA	Dog A	Dog B	Dog B	Similar	Dog A	Dog B	Dog B	Dog A	Similar	Dog A	Dog A	Dog B	Dog B	Dog A	Dog B	Similar	Dog B	Dog A	Dog A	Mixed sexes	Dog A	7	3	4	16	MNFI	male	female	neutered	intact	older
126	Dog A	Dog A	Dog B	Dog A	Dog A	Dog A	Dog A	Dog A	Dog A	Dog A	Dog A	NA	Dog A	Dog A	Dog B	Dog B	Dog B	Dog B	Dog A	Dog A	Mixed sexes	Both	9	2	7	19	MNFN	male	female	neutered	neutered	older
127	Dog A	Dog B	Dog B	Dog A	Dog A	Dog A	Dog A	Similar	Dog A	Dog A	Dog B	Similar	Dog A	Dog B	Dog A	Dog A	Dog B	Dog B	Dog A	Neither	Both female	Neither	9	2	7	19	FIFI	female	female	intact	intact	older
128	Dog A	Similar	NA	NA	Similar	NA	Dog A	Dog A	Similar	Similar	Dog A	Dog A	Similar	Dog A	NA	Dog B	Dog A	Similar	Dog A	Both	Both male	Both	2	1	1	13	MNMN	male	male	neutered	neutered	older
129	Similar	Dog A	Dog B	Similar	Dog B	Dog A	NA	Similar	Dog A	Dog B	Similar	Dog B	Similar	Dog B	Dog A	Dog A	Similar	Similar	Dog A	Dog B	Mixed sexes	Dog A	6	3	3	15	FNMI	female	male	neutered	intact	older
130	Dog A	Dog A	Dog B	Dog B	Dog B	Dog A	Dog A	Dog B	Dog B	Dog B	Dog A	Dog A	Dog A	Dog A	Dog A	Dog B	Dog A	Dog B	Dog A	Neither	Both female	Neither	7	5	2	14	FIFI	female	female	intact	intact	older
131	Dog A	Dog A	Dog A	Dog B	Dog B	Dog A	Dog B	Similar	Dog A	Similar	Dog B	Dog B	Similar	Dog B	Similar	Dog A	Dog A	Dog A	Dog A	Dog B	Mixed sexes	Both	4	5	-1	11	FNMN	female	male	neutered	neutered	older
132	Dog A	Dog B	Dog B	Similar	Dog A	NA	Dog B	Similar	Dog B	Dog A	Dog A	Dog A	Similar	Dog A	NA	Dog B	Dog A	Dog B	Dog A	Dog A	Mixed sexes	Neither	5	3	2	14	MIFI	male	female	intact	intact	older
133	Dog B	Similar	Similar	Dog A	Dog B	Dog B	Dog A	Dog A	Similar	Similar	Dog A	Dog A	Dog A	Dog B	Similar	Similar	Dog A	Dog A	Dog B	Dog A	Mixed sexes	Dog B	2	4	-2	10	FNMI	female	male	neutered	intact	older
134	Dog A	Dog A	Dog B	Dog A	Dog A	NA	Dog A	Similar	Dog A	Dog A	NA	Dog A	Dog B	Dog A	Similar	Dog B	Dog A	Dog A	Dog A	Neither	Both female	Neither	7	2	5	17	FIFI	female	female	intact	intact	older
135	Dog A	Dog A	Dog B	Dog B	Dog A	Dog A	Dog A	Dog A	Dog A	Dog A	Dog A	Dog A	Dog A	Dog A	Dog A	Dog A	Dog B	Dog B	Dog A	Dog A	Mixed sexes	Dog A	11	1	10	22	MNFI	male	female	neutered	intact	older
136	Dog A	Dog B	Dog B	Similar	Dog A	Dog A	Dog A	Similar	Dog A	Dog B	NA	Dog A	Similar	Dog A	Dog B	Similar	Dog A	Dog A	Dog A	Neither	Both female	Neither	5	3	2	14	FIFI	female	female	intact	intact	older
137	Dog A	NA	Dog B	Dog A	Dog A	Dog A	NA	Dog A	Dog A	Dog A	Dog A	Dog A	Similar	Dog B	Dog A	Dog B	Dog A	Dog B	Dog A	Neither	Both female	Neither	9	1	8	20	FIFI	female	female	intact	intact	older
138	Dog A	Similar	Dog A	Dog A	Dog A	Dog A	Dog A	Similar	Dog A	Dog A	Dog A	Dog A	Similar	Dog B	Dog A	Dog A	Dog B	Similar	Dog A	Neither	Both female	Dog A	9	1	8	20	FNFI	female	female	neutered	intact	older
139	Dog B	Dog B	NA	Dog B	Similar	NA	Similar	Dog B	Dog B	Dog B	Similar	Dog B	Similar	Similar	Similar	Dog B	Similar	Similar	Similar	Dog A	Mixed sexes	Both	6	0	6	18	FNMN	female	male	neutered	neutered	similar
140	Dog A	Dog A	Dog B	Dog A	Dog A	Dog A	Dog A	Dog A	Dog A	Dog A	Dog A	Dog A	Dog A	Dog A	Dog A	Dog A	Dog A	Dog A	Dog A	Dog A	Mixed sexes	Dog A	12	0	12	24	MNFI	male	female	neutered	intact	older
141	NA	Dog A	Dog B	Dog A	Dog B	NA	Dog B	Dog B	Dog A	Dog A	NA	Dog A	Dog B	Dog B	Dog A	Dog A	Dog B	NA	Dog A	Neither	Both female	Both	8	2	6	18	FNFN	female	female	neutered	neutered	older
142	Dog A	Similar	Dog B	Dog B	NA	NA	Dog A	Similar	Dog B	Dog B	Dog A	NA	Similar	Dog A	NA	Dog B	Dog A	Dog B	Dog A	Dog A	Mixed sexes	Both	2	4	-2	10	MNFN	male	female	neutered	neutered	older
143	Dog A	Dog B	NA	Dog A	Dog A	Dog A	NA	Dog A	Dog A	Dog A	NA	NA	Similar	Dog B	Dog A	Similar	Dog A	Dog A	Dog B	Dog A	Mixed sexes	Both	6	1	5	17	MNFN	male	female	neutered	neutered	younger
144	Dog A	Similar	NA	Dog A	Dog A	Dog B	Dog A	Similar	Dog A	Dog A	Dog B	Similar	Similar	Dog A	Similar	Dog A	Dog A	Similar	Dog B	Dog B	Mixed sexes	Dog B	5	2	3	15	FIMN	female	male	intact	neutered	younger
145	Dog B	Dog B	Dog B	NA	Similar	NA	Dog B	Dog A	Dog B	Dog B	Dog A	NA	Similar	Dog B	Dog B	Dog B	Dog A	Dog B	Dog A	Dog A	Mixed sexes	Dog B	5	2	3	15	FNMI	female	male	neutered	intact	younger
146	Dog A	Similar	NA	Similar	NA	NA	Dog A	Dog A	NA	NA	Dog A	NA	Dog A	Dog A	NA	Similar	Dog B	Dog A	Similar	Neither	Both female	Dog B	2	0	2	14	FIFN	female	female	intact	neutered	similar
147	Dog A	Dog A	Dog B	Dog A	Dog A	Dog A	Dog A	Dog A	Dog A	Dog A	Dog A	Dog A	Dog A	Dog A	Dog B	Dog A	Dog A	Dog A	Dog B	Neither	Both female	Both	11	1	10	22	FNFN	female	female	neutered	neutered	younger
148	Dog A	Dog A	Dog B	Dog A	Similar	Similar	Dog B	Dog B	Dog A	Similar	Similar	NA	Dog A	Dog B	Dog B	Dog A	Dog A	Dog B	Dog A	Both	Both male	Dog A	6	1	5	17	MNMI	male	male	neutered	intact	older
149	Dog B	Dog B	Dog B	Dog A	Dog A	Dog A	Dog B	Dog B	Dog B	Dog A	Dog B	Dog B	Dog B	Dog B	Dog A	Dog B	Dog A	Dog A	Dog B	Neither	Both female	Neither	6	6	0	12	FIFI	female	female	intact	intact	older
150	Dog A	Similar	Dog B	NA	Dog A	Dog A	NA	Dog B	Dog A	Dog A	Dog B	NA	Dog A	Similar	NA	NA	Dog A	Dog A	Dog A	Both	Both male	Dog A	6	1	5	17	MNMI	male	male	neutered	intact	older
151	Dog A	Dog A	Dog A	NA	Dog A	Dog A	Dog B	Dog B	NA	Dog A	Dog B	Dog A	Dog A	Dog B	Dog B	Dog B	Dog B	Dog B	Dog A	Dog B	Mixed sexes	Dog A	6	4	2	14	FNMI	female	male	neutered	intact	older
152	Dog A	Similar	NA	Similar	Similar	NA	Dog B	Similar	Similar	Similar	Similar	Similar	NA	NA	NA	Similar	Dog A	NA	Dog A	Dog A	Mixed sexes	Both	0	0	0	12	MNFN	male	female	neutered	neutered	older
153	Dog A	Dog A	Dog B	Dog A	Dog A	Dog A	Dog A	Dog A	Dog A	Dog B	Dog A	Dog A	Dog A	Dog B	Dog A	Dog A	Dog B	Dog A	Dog B	Dog A	Mixed sexes	Both	11	1	10	22	MNFN	male	female	neutered	neutered	younger
154	Dog A	Dog A	Dog B	Dog A	Dog A	Dog A	Dog A	Similar	NA	Similar	Similar	Dog A	Similar	Dog A	Dog A	Dog B	Dog B	Similar	Dog A	Neither	Both female	Neither	7	1	6	18	FIFI	female	female	intact	intact	older
155	Dog A	Dog B	Dog A	Dog A	Dog A	Dog A	Dog A	Dog B	Dog A	Dog A	Dog A	Dog A	Dog A	Dog B	Dog A	Dog A	Dog A	Dog A	Dog A	Neither	Both female	Neither	10	2	8	20	FIFI	female	female	intact	intact	older
156	Dog A	Dog B	NA	NA	Dog A	NA	Dog A	Dog B	Dog B	Dog A	Dog B	Dog A	Similar	Dog B	Dog B	Dog B	Dog A	Similar	Dog A	Both	Both male	Dog A	3	5	-2	10	MNMI	male	male	neutered	intact	older
157	Dog A	Dog B	NA	Dog A	Dog A	NA	Dog A	Dog B	Dog B	Dog A	Dog B	NA	Dog A	Dog B	NA	Dog A	NA	NA	Dog A	Dog B	Mixed sexes	Both	5	3	2	14	FNMN	female	male	neutered	neutered	older
158	Dog A	Dog B	Dog B	Dog A	Dog A	Dog A	Dog B	Dog B	Dog A	Dog A	Dog A	Dog A	Dog B	Dog B	Dog A	Dog B	Dog B	Dog B	Dog A	Neither	Both female	Both	9	3	6	18	FNFN	female	female	neutered	neutered	older
159	Dog B	Dog B	Similar	Dog B	Dog B	NA	Dog B	Similar	Similar	Dog A	Dog B	Dog B	Similar	Similar	Dog B	Dog B	Dog B	Similar	Dog A	Dog B	Mixed sexes	Dog A	7	1	6	18	MIFN	male	female	intact	neutered	younger
160	Dog A	Dog B	NA	Dog A	Similar	Similar	NA	NA	Dog B	Similar	NA	Similar	Similar	Dog B	Dog A	Similar	Dog A	Dog B	Dog A	Dog A	Mixed sexes	Both	2	2	0	12	MNFN	male	female	neutered	neutered	older
161	Dog A	Dog A	Dog B	NA	Dog A	Dog A	Dog A	Similar	Dog A	Similar	Similar	NA	Dog A	Dog A	Dog A	Dog B	Dog A	Similar	Dog A	Both	Both male	Dog A	7	1	6	18	MNMI	male	male	neutered	intact	older
162	Dog B	Dog B	Dog A	Dog B	Dog B	Dog B	Dog B	Similar	Similar	Dog B	Dog B	Dog B	Similar	Dog A	Dog B	Dog B	Dog B	Dog B	Dog A	Neither	Both female	Dog B	10	0	10	22	FNFI	female	female	neutered	intact	younger
163	Dog A	Dog B	Dog B	Dog B	Dog B	Dog A	Dog B	Dog A	Similar	Dog B	Dog B	Dog B	Similar	Dog A	Dog B	Dog B	Dog B	Dog B	Dog A	Dog B	Mixed sexes	Dog A	2	8	-6	6	FNMI	female	male	neutered	intact	older
164	Similar	Similar	Dog B	Similar	Dog A	Similar	Dog B	Similar	Similar	Similar	Similar	Similar	Similar	Similar	Similar	Similar	Similar	Similar	Dog B	Neither	Both female	Neither	2	0	2	14	FIFI	female	female	intact	intact	younger
165	Dog B	Dog B	Dog B	Dog B	Dog A	Dog B	Dog B	Dog B	Dog A	Dog A	NA	NA	Dog A	Dog A	Dog B	Dog B	Dog A	Dog B	Dog A	Neither	Both female	Both	5	5	0	12	FNFN	female	female	neutered	neutered	younger
166	Similar	Dog A	Dog B	Dog B	Dog B	NA	Dog B	Similar	Dog A	Dog B	Dog B	NA	Similar	Dog B	Dog A	Dog B	Dog B	Similar	Dog A	Dog B	Mixed sexes	Both	4	5	-1	11	FNMN	female	male	neutered	neutered	older
167	Dog B	Dog A	NA	Dog B	Dog A	NA	Dog A	Dog B	Similar	Similar	Similar	NA	Similar	Dog B	NA	Dog A	Similar	Similar	Dog A	Dog B	Mixed sexes	Dog A	1	3	-2	10	MIFN	male	female	intact	neutered	younger
168	NA	Dog A	Dog B	NA	NA	NA	Dog A	Dog A	Similar	Similar	NA	NA	Similar	Dog B	Similar	Dog B	Dog B	Dog B	Dog A	Dog B	Mixed sexes	Neither	2	1	1	13	FIMI	female	male	intact	intact	older
169	Dog A	Dog B	NA	Dog A	Similar	Dog A	Similar	Similar	Similar	Similar	NA	Dog B	Similar	Similar	NA	NA	Dog B	Similar	Dog A	Neither	Both female	Both	2	2	0	12	FNFN	female	female	neutered	neutered	older
170	Dog A	Dog B	Dog A	Dog A	Dog A	Dog A	Dog A	Dog B	Dog A	Dog A	Dog B	Dog A	Dog A	Dog B	NA	Dog A	Dog A	Dog A	Dog A	Dog B	Mixed sexes	Dog A	8	3	5	17	FNMI	female	male	neutered	intact	older
171	Dog B	Similar	Dog A	Similar	Dog B	Dog B	Dog B	Similar	Dog B	Similar	NA	Dog B	Similar	Dog B	NA	Dog A	Dog B	Similar	Dog A	Dog A	Mixed sexes	Both	5	1	4	16	FNMN	female	male	neutered	neutered	younger
172	Dog B	Similar	NA	Similar	Dog B	Dog B	NA	Dog A	Dog A	Dog B	Dog B	Dog B	Dog A	Dog B	Similar	Similar	Dog A	Dog A	Dog B	Neither	Both female	Both	5	2	3	15	FNFN	female	female	neutered	neutered	older
173	Dog B	Dog A	Dog A	Similar	Dog A	Dog B	Dog A	Dog A	Dog A	Similar	Dog A	NA	Dog A	Dog A	Dog B	Dog A	Dog B	Dog A	Similar	Dog A	Mixed sexes	Dog B	3	6	-3	9	FNMI	female	male	neutered	intact	similar
174	Dog A	Similar	Dog B	Similar	Similar	Dog A	Dog B	Dog A	Dog A	Dog A	NA	Dog B	Dog A	Dog B	Dog B	Dog B	Dog A	Similar	Dog A	Neither	Both female	Both	5	3	2	14	FNFN	female	female	neutered	neutered	older
175	NA	Dog A	Dog B	NA	Dog B	Dog A	Dog A	Dog B	Dog A	Dog B	Similar	NA	Dog A	Dog A	Dog A	Dog B	Dog A	NA	Dog A	Neither	Both female	Both	6	3	3	15	FNFN	female	female	neutered	neutered	older
176	Dog A	Similar	Dog B	Dog B	Dog A	Dog A	Dog A	Dog B	Dog B	Dog A	Dog B	Dog B	Similar	Similar	Dog B	Dog B	Dog B	Dog B	Dog A	Dog B	Mixed sexes	Dog B	4	6	-2	10	FIMN	female	male	intact	neutered	older
177	Dog A	Dog A	Dog A	Dog A	Dog A	Dog B	Dog B	Similar	Dog A	Dog B	Dog A	Dog A	Dog A	Dog B	Dog A	Dog A	Dog A	Similar	Dog A	Dog A	Mixed sexes	Both	9	3	6	18	MNFN	male	female	neutered	neutered	older
178	Dog A	Dog A	Dog B	Dog A	Dog A	Dog A	Dog A	Dog B	Dog A	Similar	NA	NA	Dog A	Dog A	NA	Dog B	Dog A	Similar	Dog A	Neither	Both female	Dog A	7	1	6	18	FNFI	female	female	neutered	intact	older
179	Dog A	Dog A	Similar	Similar	Similar	Dog A	Similar	Similar	Similar	Similar	Similar	Dog A	Similar	Similar	Dog A	Dog A	Dog B	Similar	Dog B	Dog B	Mixed sexes	Both	5	0	5	17	FNMN	female	male	neutered	neutered	younger
180	Dog B	Dog A	Dog B	Dog B	Dog B	Dog B	Dog B	Dog A	Dog A	Dog B	Dog A	Dog B	Dog A	Dog B	Dog B	Dog B	Dog B	Dog B	Dog A	Dog A	Mixed sexes	Both	7	5	2	14	FNMN	female	male	neutered	neutered	younger
181	Dog A	Dog B	Dog B	Dog B	Dog B	Dog A	Dog B	Dog B	Dog A	Dog B	Dog B	Dog A	Dog A	Dog A	Dog B	Dog B	Dog A	Dog A	Dog A	Dog A	Mixed sexes	Dog A	5	7	-2	10	MNFI	male	female	neutered	intact	older
182	Dog A	Dog B	Dog B	Similar	Dog A	NA	NA	Similar	Dog B	Dog A	NA	NA	Similar	Dog B	Dog A	Dog B	Similar	Similar	Dog A	Neither	Both female	Neither	4	3	1	13	FIFI	female	female	intact	intact	older
183	Dog A	Dog A	Dog B	Similar	Similar	NA	Dog B	Dog B	NA	NA	Dog A	Similar	Dog B	Dog B	NA	Dog B	Dog B	Dog B	Dog A	Neither	Both female	Both	3	2	1	13	FNFN	female	female	neutered	neutered	older
184	NA	Dog A	NA	Dog B	Similar	Similar	Dog B	Dog B	Dog B	Dog B	Dog B	Dog A	Dog A	Dog B	Dog A	Dog A	Dog B	Dog B	Dog A	Both	Both male	Neither	5	4	1	13	MIMI	male	male	intact	intact	older
185	Dog A	Dog A	Dog B	Dog A	Dog A	Dog A	NA	Similar	NA	Dog A	Similar	Dog A	Dog A	Similar	Dog A	Dog A	Dog A	Dog A	Dog B	Dog B	Mixed sexes	Both	10	0	10	22	FNMN	female	male	neutered	neutered	younger
186	Dog A	Dog B	Dog B	Similar	Similar	Similar	Similar	Similar	Dog A	Similar	Similar	Dog A	Dog A	Dog A	Similar	Similar	Dog A	Similar	Dog A	Dog A	Mixed sexes	Both	4	1	3	15	MNFN	male	female	neutered	neutered	older
187	Dog A	Dog B	Dog B	Dog B	Dog B	Dog A	Dog B	Similar	Dog B	Similar	Dog A	Dog B	Dog A	Dog A	Dog B	Dog B	Dog B	Similar	Dog A	Dog B	Mixed sexes	Neither	4	7	-3	9	FIMI	female	male	intact	intact	older
188	Dog A	Dog B	Similar	NA	Dog A	Dog A	Dog B	Similar	Dog B	Similar	Dog B	Similar	Dog B	Dog B	Similar	Similar	Dog B	Dog B	Dog A	Both	Both male	Neither	2	4	-2	10	MIMI	male	male	intact	intact	older
189	Similar	Dog B	Dog B	Dog A	Similar	Similar	Dog B	Similar	Dog B	Similar	Dog A	Dog A	Similar	Dog B	Dog A	Dog A	Dog A	Similar	Dog A	Dog A	Mixed sexes	Neither	6	2	4	16	MIFI	male	female	intact	intact	older
190	Dog A	Dog A	Dog B	Similar	Similar	Similar	Dog A	Dog A	Dog A	Dog B	NA	NA	Similar	Similar	NA	Dog A	Dog A	Dog B	Dog A	Dog A	Mixed sexes	Dog A	4	1	3	15	MNFI	male	female	neutered	intact	older
191	Dog A	Similar	NA	Dog A	Dog A	Dog A	NA	Dog A	NA	Dog A	NA	Dog A	Dog A	Dog B	Dog A	Dog A	Dog A	Dog A	Dog A	Dog B	Mixed sexes	Dog A	8	0	8	20	FNMI	female	male	neutered	intact	older
192	Dog B	Dog B	Dog B	Dog B	Dog B	Dog B	Dog A	Dog A	Dog B	Dog B	Dog B	NA	Dog A	Dog A	Dog B	Dog B	Dog A	Similar	Dog A	Dog B	Mixed sexes	Both	9	2	7	19	MNFN	male	female	neutered	neutered	younger
193	Dog A	Dog A	Dog B	NA	Dog B	NA	Dog A	Dog A	NA	NA	Dog A	Dog A	Dog A	Dog A	Dog A	Dog B	Dog A	NA	Dog A	Neither	Both female	Neither	6	2	4	16	FIFI	female	female	intact	intact	older
194	Dog A	Dog A	Dog B	Dog B	Dog B	Dog B	Dog B	Dog A	Dog B	Dog A	Dog B	Dog A	Dog B	Dog A	Dog A	Dog A	Dog B	Dog B	Dog B	Neither	Both female	Both	6	6	0	12	FNFN	female	female	neutered	neutered	younger
195	Dog A	Dog A	Dog B	Dog A	Dog B	Dog B	Dog A	Dog B	Dog B	Dog B	Dog A	Dog B	Dog A	Dog B	Dog B	Dog B	Dog A	Dog B	Dog A	Neither	Both female	Neither	5	7	-2	10	FIFI	female	female	intact	intact	older
196	Dog A	Dog B	NA	Dog A	Dog A	NA	Dog A	Similar	Dog A	Dog A	Similar	Dog A	Dog A	Dog A	Dog B	Dog A	Dog B	Dog A	Similar	Neither	Both female	Both	7	2	5	17	FNFN	female	female	neutered	neutered	similar
197	Dog A	Dog B	Dog B	Dog B	Dog A	Dog A	Dog B	Dog A	Dog A	Dog A	Dog A	Dog A	Dog B	Dog B	Dog A	Dog A	Dog B	Dog B	Dog B	Dog B	Mixed sexes	Both	9	3	6	18	FNMN	female	male	neutered	neutered	younger
198	Dog A	Dog B	Dog A	Similar	Dog A	NA	NA	Dog B	Dog A	Similar	Dog A	Dog A	Dog A	Dog A	Dog A	Dog A	Similar	Dog A	Dog A	Neither	Both female	Both	7	2	5	17	FNFN	female	female	neutered	neutered	older
199	Dog A	Dog B	Dog A	Similar	Similar	NA	Dog B	Dog A	Dog A	Dog A	Dog A	Dog A	NA	Similar	Dog A	Dog A	Dog B	Similar	Dog B	Dog B	Mixed sexes	Both	6	2	4	16	FNMN	female	male	neutered	neutered	younger
200	Dog A	Dog A	Dog B	Dog B	Dog B	Dog A	Dog A	Dog B	Dog A	Dog B	Dog A	Dog A	Dog A	Dog B	Dog A	Dog A	Dog A	Dog A	Dog B	Dog A	Mixed sexes	Both	9	3	6	18	MNFN	male	female	neutered	neutered	younger
201	Dog A	Dog A	Dog B	Dog A	Dog A	Dog A	Dog B	Dog B	Dog B	Dog A	Dog A	Dog A	Dog A	Dog B	Dog A	Dog A	Dog A	Dog B	Dog A	Both	Both male	Neither	11	1	10	22	MIMI	male	male	intact	intact	older
202	Dog A	Dog A	Dog B	Dog A	Dog A	Dog A	Dog A	Dog A	Dog A	Dog A	Dog A	Dog A	Dog B	Dog B	Dog A	Dog A	Dog B	Dog B	Dog A	Both	Both male	Neither	11	1	10	22	MIMI	male	male	intact	intact	older
203	Dog B	Dog B	NA	Dog B	Dog B	Dog B	Similar	Similar	Dog B	NA	Dog B	NA	Similar	Dog B	Dog B	Dog A	Dog B	Dog B	Dog A	Both	Both male	Both	7	1	6	18	MNMN	male	male	neutered	neutered	younger
204	Dog A	Dog A	Dog B	Dog B	Dog A	Dog A	Dog B	Dog B	Dog A	Dog B	Dog A	Dog A	Dog B	Dog B	Dog A	Dog B	Dog A	Dog A	Dog A	Dog A	Mixed sexes	Dog B	8	4	4	16	MIFN	male	female	intact	neutered	older
205	Dog A	Similar	Dog A	Dog B	Dog B	NA	Dog B	Similar	Dog B	Similar	NA	NA	Dog A	Dog B	Dog A	Dog A	Dog B	Dog B	Dog A	Neither	Both female	Both	3	4	-1	11	FNFN	female	female	neutered	neutered	older
206	Dog A	Dog A	Dog B	NA	Dog A	Dog A	Similar	NA	Dog A	Dog A	Dog A	Dog A	Similar	Similar	Dog A	Dog B	Dog A	Similar	Dog A	Neither	Both female	Neither	9	1	8	20	FIFI	female	female	intact	intact	older
207	Dog A	Dog B	Dog B	Dog A	Similar	Dog A	Dog A	Similar	Similar	Similar	Dog A	Dog B	Dog A	Dog A	NA	Dog B	Dog A	Similar	Dog A	Both	Both male	Neither	5	3	2	14	MIMI	male	male	intact	intact	older
208	Dog A	Dog A	Dog A	NA	NA	NA	Dog B	Dog A	Dog A	Dog A	NA	Dog A	Dog A	Dog A	NA	Dog A	Dog B	Similar	Dog B	Both	Both male	Dog A	6	1	5	17	MNMI	male	male	neutered	intact	younger
209	Dog A	Similar	NA	NA	Dog A	Dog A	Dog A	Similar	Dog A	Dog B	Dog B	Dog B	NA	Dog B	Dog A	Dog B	Dog B	NA	Dog A	Dog A	Mixed sexes	Dog A	4	4	0	12	MNFI	male	female	neutered	intact	older
210	Dog A	Dog B	Dog B	Dog B	Dog A	Dog A	Dog B	Dog A	Similar	Dog B	Dog A	Similar	Dog A	Dog A	Dog B	Dog B	Dog A	Dog A	Dog A	Dog A	Mixed sexes	Neither	5	5	0	12	MIFI	male	female	intact	intact	older
211	Dog B	Dog B	Similar	Dog A	Dog A	Dog A	Dog A	Dog B	Dog B	Dog A	Dog B	Similar	Dog B	Dog B	Similar	Dog B	Similar	Dog B	Dog A	Neither	Both female	Both	5	4	1	13	FNFN	female	female	neutered	neutered	younger
212	Dog A	Similar	Similar	Dog A	Dog B	NA	NA	NA	NA	NA	Similar	Similar	Dog A	Dog A	NA	Dog B	Dog B	Similar	Dog A	Dog B	Mixed sexes	Both	2	2	0	12	FNMN	female	male	neutered	neutered	older
213	Dog A	Dog B	Dog B	Similar	Dog B	Dog A	Dog B	Similar	Dog B	Dog A	Dog B	NA	Dog A	Dog A	Dog B	Dog B	Dog A	Dog B	Dog A	Dog B	Mixed sexes	Dog A	4	6	-2	10	FNMI	female	male	neutered	intact	older
214	Dog A	Dog A	Dog B	Dog A	Dog A	Dog A	Dog B	Dog A	Dog A	Similar	Dog A	Dog A	Similar	Similar	Dog A	Dog A	Dog A	Dog A	Similar	Both	Both male	Dog B	10	0	10	22	MIMN	male	male	intact	neutered	similar
215	Similar	NA	Dog B	Similar	Dog B	Dog A	Dog B	Similar	Similar	Dog A	Similar	Similar	Dog B	Dog A	NA	Dog B	Dog A	Dog B	Dog A	Both	Both male	Neither	3	3	0	12	MIMI	male	male	intact	intact	older
216	Dog A	Dog A	NA	Dog B	NA	NA	Dog A	Similar	Dog A	Similar	Dog B	Dog B	Dog A	Dog A	NA	Dog A	NA	NA	Dog A	Dog B	Mixed sexes	Dog B	4	3	1	13	FIMN	female	male	intact	neutered	older
217	Dog A	Dog B	NA	NA	NA	NA	Dog A	Similar	Dog B	NA	Similar	Similar	Similar	Dog B	NA	Similar	Dog B	Dog B	Dog B	Neither	Both female	Dog A	0	2	-2	10	FNFI	female	female	neutered	intact	younger
218	NA	Similar	Dog B	Dog A	Dog B	Similar	Dog B	Similar	Dog B	Similar	Dog A	NA	Similar	Dog B	Dog B	Dog B	Dog B	Similar	Dog A	Neither	Both female	Both	3	4	-1	11	FNFN	female	female	neutered	neutered	older
219	Dog A	Dog A	Dog A	Dog A	Dog A	Dog A	Dog A	Dog A	Dog A	Dog A	Dog A	Dog A	Dog A	Dog B	Dog A	Dog A	Dog A	Dog A	Dog A	Both	Both male	Both	11	1	10	22	MNMN	male	male	neutered	neutered	older
220	NA	Similar	Dog B	Dog A	Dog A	Dog B	Dog B	Dog B	Dog B	Dog A	Dog A	Dog B	NA	Similar	Similar	Similar	Dog A	Similar	Dog A	Dog A	Mixed sexes	Both	5	3	2	14	MNFN	male	female	neutered	neutered	older
221	Dog A	Dog B	NA	Dog A	Dog A	Dog A	NA	Dog B	Similar	Similar	NA	Dog B	Similar	Similar	Dog B	Dog B	Dog A	Dog B	Similar	Neither	Both female	Both	3	4	-1	11	FNFN	female	female	neutered	neutered	similar
222	Dog B	Dog B	NA	NA	NA	Dog B	NA	Similar	Dog A	Dog B	Dog A	Dog B	Dog B	Dog A	Dog B	Dog B	Dog B	Dog B	Dog A	Both	Both male	Dog B	7	2	5	17	MNMI	male	male	neutered	intact	younger
223	Dog A	Dog A	Dog A	Dog B	Dog A	Dog A	Dog A	Dog A	Dog A	Dog A	Dog A	NA	Dog A	Similar	NA	Similar	Dog A	Dog A	Dog B	Dog B	Mixed sexes	Both	7	2	5	17	FNMN	female	male	neutered	neutered	younger
224	Dog A	Dog A	Dog B	Dog A	Dog A	Dog A	NA	Dog A	Dog A	Dog A	Dog A	Dog A	Dog A	Dog B	Dog A	Dog A	Dog B	Similar	Dog A	Both	Both male	Neither	12	0	12	24	MIMI	male	male	intact	intact	older
225	Dog A	Dog A	Dog B	Dog B	Dog B	Dog A	Dog B	Dog B	Dog A	Dog A	Dog A	Dog A	Dog A	Dog A	Dog B	Dog B	Dog A	Dog B	Dog A	Dog A	Mixed sexes	Dog B	8	4	4	16	MIFN	male	female	intact	neutered	older
226	Similar	NA	Dog A	Dog B	Dog A	Dog B	Dog A	Dog A	Dog B	Dog B	Dog A	Dog A	Dog A	Dog A	NA	Dog A	Dog A	Dog A	Dog B	Neither	Both female	Both	5	5	0	12	FNFN	female	female	neutered	neutered	younger
227	Dog A	Dog B	Dog B	Similar	NA	NA	Dog A	Similar	NA	NA	Similar	Similar	NA	NA	NA	NA	Dog B	Similar	Dog A	Both	Both male	Neither	1	1	0	12	MIMI	male	male	intact	intact	older
228	NA	Dog A	Dog B	NA	NA	NA	Dog B	Dog A	NA	Similar	Dog B	NA	Dog A	Dog A	Dog B	Dog B	Dog A	Dog A	Dog B	Dog B	Mixed sexes	Dog B	3	3	0	12	FIMN	female	male	intact	neutered	younger
229	Dog A	Dog A	Dog B	NA	Similar	Dog A	Dog B	Similar	Dog A	Dog B	Dog A	Dog A	Similar	Dog B	Dog A	Similar	Dog A	Dog B	Dog A	Dog A	Mixed sexes	Dog A	7	1	6	18	MNFI	male	female	neutered	intact	older
230	Dog A	Dog A	NA	Dog A	Dog A	Dog A	NA	Similar	Dog A	Dog B	Similar	Similar	Similar	Dog B	Dog A	Dog B	Dog A	Similar	Dog B	Both	Both male	Dog A	6	2	4	16	MNMI	male	male	neutered	intact	younger
231	Dog A	Dog B	Dog B	Dog B	Dog A	Dog A	Dog A	Dog B	Dog B	Dog B	Dog B	Dog A	Dog A	Dog A	Dog A	Dog A	Dog A	Dog A	Dog A	Dog B	Mixed sexes	Both	7	5	2	14	FNMN	female	male	neutered	neutered	older
232	Dog B	Dog B	Dog B	Dog B	Dog B	NA	Similar	Similar	NA	Similar	NA	Dog B	Similar	Dog B	Dog B	Dog B	Dog A	Similar	Dog A	Dog A	Mixed sexes	Both	6	1	5	17	FNMN	female	male	neutered	neutered	younger
233	Dog B	Dog B	Dog B	Dog A	Dog B	Dog B	NA	Dog B	Dog B	Dog B	Similar	Similar	Dog B	Dog A	Dog B	Dog B	Dog A	Dog B	Dog A	Dog A	Mixed sexes	Both	8	2	6	18	FNMN	female	male	neutered	neutered	younger
234	NA	Dog B	Dog B	Similar	Dog B	Dog A	Dog B	Dog B	Dog B	Dog A	NA	NA	Similar	Dog A	NA	Dog B	Dog A	Similar	Dog A	Both	Both male	Dog A	3	4	-1	11	MNMI	male	male	neutered	intact	older
235	Dog A	Dog B	NA	Dog A	NA	Dog A	Dog B	Dog A	Dog B	Dog B	Dog A	Dog A	NA	Dog A	Dog B	Dog B	Dog A	Similar	Dog A	Both	Both male	Both	4	5	-1	11	MNMN	male	male	neutered	neutered	older
236	Dog A	Dog A	Dog B	Dog A	Dog A	Dog A	Dog B	Dog A	Dog A	Dog A	Dog A	Dog A	Dog A	Dog B	Dog A	Dog A	Dog A	Dog B	Dog B	Both	Both male	Neither	12	0	12	24	MIMI	male	male	intact	intact	younger
237	Dog A	Dog A	Dog B	NA	NA	NA	Dog A	Similar	Dog B	Dog A	NA	NA	Dog A	Dog B	Dog A	Dog A	Dog A	Dog A	Dog A	Neither	Both female	Both	6	1	5	17	FNFN	female	female	neutered	neutered	older
238	Dog B	Dog B	Dog A	Dog B	Dog B	Dog B	Dog B	Dog A	Dog B	Dog B	Dog B	Dog B	Dog A	Dog A	Dog B	Dog B	Dog B	Dog B	Dog A	Dog A	Mixed sexes	Both	11	1	10	22	FNMN	female	male	neutered	neutered	younger
239	Dog A	Dog A	NA	Dog B	Dog A	Dog B	Similar	Dog B	Dog A	Dog A	Dog A	Dog A	Dog A	Dog B	Dog A	Dog A	Dog B	Dog B	Dog A	Neither	Both female	Both	9	2	7	19	FNFN	female	female	neutered	neutered	older
240	Dog A	Dog A	Similar	Dog A	Dog A	NA	Dog A	Similar	Dog A	Dog B	Dog A	Dog A	Dog A	Dog B	Dog A	Dog A	Dog B	Dog A	Dog B	Neither	Both female	Dog B	9	1	8	20	FIFN	female	female	intact	neutered	younger
241	Dog A	Dog B	Dog B	Dog A	Dog A	Dog A	Dog A	Dog A	Dog B	Dog A	Dog A	Dog A	Dog A	Dog A	Dog A	Dog B	Similar	Dog B	Dog A	Neither	Both female	Neither	9	3	6	18	FIFI	female	female	intact	intact	older
242	Similar	Similar	Dog B	Similar	Dog B	Similar	Similar	Dog A	Dog B	Similar	Similar	Dog A	Similar	Dog A	Dog A	Dog B	Dog A	Dog A	Dog A	Both	Both male	Neither	3	3	0	12	MIMI	male	male	intact	intact	older
243	Dog A	Dog B	Dog A	Dog A	Dog A	Dog A	Dog A	Dog B	Dog A	Dog A	Dog B	Dog B	Dog A	Dog B	NA	Dog A	Dog B	Dog A	Dog B	Dog B	Mixed sexes	Both	7	4	3	15	FNMN	female	male	neutered	neutered	younger
244	Dog A	Dog B	Dog B	Dog B	Dog B	Dog A	Dog B	Dog B	Dog B	Dog B	Dog A	Similar	Dog A	Dog A	Dog B	Dog B	Dog A	Dog B	Dog A	Both	Both male	Neither	4	7	-3	9	MIMI	male	male	intact	intact	older
245	Dog A	Dog A	Similar	Similar	Similar	Dog B	Dog B	Similar	Dog A	Similar	Similar	Dog B	Similar	Similar	Dog B	Dog B	NA	NA	Similar	Dog B	Mixed sexes	Dog A	2	4	-2	10	FNMI	female	male	neutered	intact	similar
246	Dog B	Dog B	Dog A	Dog B	Dog B	Dog B	NA	Similar	Dog A	NA	Dog B	Dog A	Dog A	Dog B	NA	Dog A	Dog B	Similar	Similar	Dog B	Mixed sexes	Both	6	4	2	14	MNFN	male	female	neutered	neutered	similar
247	Dog A	Dog B	Dog B	Dog B	Dog A	Dog A	Dog A	Dog B	Similar	Dog A	Similar	Dog A	Similar	Dog A	Dog A	Similar	Dog A	Dog B	Dog A	Dog A	Mixed sexes	Both	6	2	4	16	MNFN	male	female	neutered	neutered	older
248	Dog A	Dog B	Dog B	Dog A	Dog B	Dog A	Dog B	Dog A	Dog A	Dog A	Dog B	Dog B	Dog B	Dog A	Dog B	Dog A	Dog B	Dog B	Dog A	Dog B	Mixed sexes	Dog A	6	6	0	12	FNMI	female	male	neutered	intact	older
249	Dog A	Dog A	Dog B	Dog A	Dog A	Dog B	Dog A	Dog A	Dog A	Dog B	Dog A	Similar	Similar	Dog B	Similar	Dog B	Dog A	Similar	Dog A	Dog A	Mixed sexes	Neither	6	3	3	15	MIFI	male	female	intact	intact	older
250	Dog A	Dog B	Dog B	NA	Similar	Dog B	Dog A	Dog B	Dog A	Dog A	Dog B	Dog A	Dog A	Similar	Dog B	Similar	Dog B	Dog B	Dog A	Neither	Both female	Both	5	4	1	13	FNFN	female	female	neutered	neutered	older
251	Dog A	Dog A	Dog B	Dog A	Dog A	Dog A	Dog A	Dog B	Dog A	Dog A	Dog A	Dog A	Similar	Similar	Similar	Dog A	Dog A	Dog A	Dog A	Dog A	Mixed sexes	Both	10	0	10	22	MNFN	male	female	neutered	neutered	older
252	Dog A	Dog B	Dog B	Dog B	Dog B	Dog A	Dog A	Similar	Dog B	Similar	Similar	Dog A	Dog A	Dog A	Dog B	Dog B	Similar	Similar	Similar	Both	Both male	Neither	4	6	-2	10	MIMI	male	male	intact	intact	similar
253	Similar	Dog B	Dog A	Dog B	Dog B	NA	Dog B	Similar	Dog B	Dog B	Dog B	Dog B	Similar	Similar	Dog B	NA	Dog B	Dog B	Similar	Both	Both male	Both	0	9	-9	3	MNMN	male	male	neutered	neutered	similar
254	Dog A	Similar	Dog B	NA	Dog A	NA	Dog A	Similar	Similar	Dog A	NA	Dog A	Dog A	Similar	Similar	Dog A	Similar	Dog B	Dog A	Dog B	Mixed sexes	Both	6	0	6	18	FNMN	female	male	neutered	neutered	older
255	Dog A	Dog A	Dog B	Dog A	Dog A	Dog A	Dog B	Similar	NA	Dog A	Dog A	Dog A	Similar	Dog A	Similar	Dog B	Similar	Dog B	Dog A	Both	Both male	Dog A	8	1	7	19	MNMI	male	male	neutered	intact	older
256	Similar	Dog B	Similar	Similar	NA	NA	Dog A	Similar	Similar	Similar	Similar	NA	Similar	Dog A	Dog A	Dog B	Dog A	Similar	Similar	Dog A	Mixed sexes	Both	1	2	-1	11	MNFN	male	female	neutered	neutered	similar
257	Dog A	Dog A	Dog B	Dog A	Dog A	Dog A	Similar	Similar	Dog B	Similar	Dog B	Dog A	Similar	Dog B	Dog A	Dog A	Dog A	Similar	Dog A	Dog B	Mixed sexes	Both	8	2	6	18	FNMN	female	male	neutered	neutered	older
258	Dog A	Dog A	Dog A	Similar	Dog B	Similar	Dog A	Similar	Dog A	Similar	Dog B	Dog A	Similar	Dog B	Dog A	Similar	Dog B	Similar	Dog A	Dog B	Mixed sexes	Dog A	4	3	1	13	FNMI	female	male	neutered	intact	older
259	Dog A	Dog B	Dog B	Dog A	Dog A	Dog A	Dog B	Dog B	Dog A	Dog A	Dog A	Dog A	Dog A	Dog A	Dog B	Dog B	Dog A	Dog B	Dog A	Dog B	Mixed sexes	Dog A	9	3	6	18	FNMI	female	male	neutered	intact	older
260	Dog B	Dog B	Dog A	Similar	Similar	Similar	Dog B	Dog A	Dog A	Dog A	Similar	Dog A	Dog A	Dog B	Similar	Dog B	Dog A	Similar	Dog B	Dog A	Mixed sexes	Both	3	4	-1	11	FNMN	female	male	neutered	neutered	older
261	Dog B	Dog B	Dog A	Similar	Similar	Dog B	Dog B	Similar	Similar	Similar	NA	Similar	Dog A	Dog A	Dog B	Dog B	Dog B	Similar	Dog A	Dog B	Mixed sexes	Neither	5	1	4	16	MIFI	male	female	intact	intact	younger
262	Dog A	Dog A	Dog B	Similar	Similar	Dog A	Dog B	Similar	Similar	NA	Similar	Dog A	Similar	Similar	Dog A	Similar	Similar	Dog B	Dog A	Dog B	Mixed sexes	Both	5	0	5	17	FNMN	female	male	neutered	neutered	older
263	Dog B	Dog B	Dog B	Dog B	Dog B	Dog A	Dog B	Dog A	Dog A	Similar	Similar	Dog A	Dog B	Dog B	Dog A	Dog B	Dog A	Dog A	Dog A	Dog B	Mixed sexes	Dog B	5	5	0	12	MNFI	male	female	neutered	intact	younger
264	Dog A	Dog B	Dog A	Dog A	Dog A	Dog A	NA	Dog B	Dog A	Similar	Dog B	NA	Dog A	Similar	Dog A	Dog A	Dog A	Similar	Dog B	Neither	Both female	Neither	7	3	4	16	FIFI	female	female	intact	intact	younger
265	Similar	Similar	NA	NA	NA	NA	Dog A	NA	Dog A	NA	Dog A	NA	Dog A	NA	NA	Dog A	Dog B	NA	Dog A	Dog A	Mixed sexes	Neither	4	0	4	16	MIFI	male	female	intact	intact	older
266	Dog A	Dog A	Dog B	Similar	Similar	NA	NA	Dog B	Similar	Similar	Dog A	Similar	Dog B	Dog B	Dog A	Dog A	Dog B	Dog B	Dog A	Neither	Both female	Dog B	5	1	4	16	FIFN	female	female	intact	neutered	older
267	Dog A	Dog A	Dog A	Dog A	Dog B	Dog B	Dog A	Similar	NA	Dog B	Similar	Dog B	Dog B	Dog B	Dog A	Dog A	Dog B	Dog B	Dog A	Both	Both male	Dog B	4	6	-2	10	MIMN	male	male	intact	neutered	older
268	Dog A	Dog A	Dog B	Dog A	Dog A	Dog A	NA	Dog B	Dog B	Dog A	NA	NA	Similar	Dog A	Dog A	Dog B	Dog B	Similar	Dog A	Neither	Both female	Dog A	7	2	5	17	FNFI	female	female	neutered	intact	older
269	Dog B	Dog A	NA	Dog B	Dog B	Similar	Dog A	Dog B	Dog B	Dog B	Dog B	Dog B	Dog A	Dog A	Dog B	Dog B	Dog B	Similar	Dog A	Dog B	Mixed sexes	Neither	8	2	6	18	MIFI	male	female	intact	intact	younger
270	Dog A	Dog A	Dog B	Dog A	Dog A	Dog A	Dog B	Similar	Dog A	Dog A	Dog B	Dog A	Similar	Dog B	Dog A	Dog A	Dog A	Dog A	Dog A	Both	Both male	Neither	10	1	9	21	MIMI	male	male	intact	intact	older
271	Dog A	Dog A	NA	Dog A	Similar	NA	Dog A	Dog A	NA	Similar	Dog A	Dog A	Dog A	Dog B	Dog A	Dog A	Dog A	Dog A	Dog A	Dog A	Mixed sexes	Dog A	7	0	7	19	MNFI	male	female	neutered	intact	older
272	Dog A	Dog A	Dog A	Dog A	Dog A	Dog B	Dog A	Dog A	Dog A	Dog B	Dog A	Dog A	Similar	Dog B	Dog A	Dog A	Dog A	Similar	Similar	Both	Both male	Dog A	8	3	5	17	MNMI	male	male	neutered	intact	similar
273	Dog A	Dog B	Dog A	Dog A	Dog A	Dog A	Dog A	Dog B	Dog A	Dog A	Dog A	Dog A	Dog B	Dog B	Dog A	Dog A	Dog B	Dog A	Dog A	Neither	Both female	Both	9	3	6	18	FNFN	female	female	neutered	neutered	older
274	Dog A	Dog A	Dog A	Dog B	Dog A	Dog A	Dog B	Dog A	Dog A	Dog A	Similar	Dog A	Dog A	Dog B	Dog B	Dog A	Dog B	Dog A	Dog A	Dog B	Mixed sexes	Both	8	3	5	17	FNMN	female	male	neutered	neutered	older
275	Dog A	Dog B	Dog B	Similar	NA	NA	NA	Similar	Dog A	Dog A	NA	Dog A	Similar	Similar	Dog A	Dog A	Dog A	Dog B	Dog A	Neither	Both female	Both	6	1	5	17	FNFN	female	female	neutered	neutered	older
276	NA	NA	Dog B	Dog A	Dog A	Dog A	Dog B	Dog B	NA	NA	Dog B	Dog B	Dog B	Dog B	Dog A	Dog A	Dog B	Dog B	Dog A	Dog B	Mixed sexes	Both	6	3	3	15	FNMN	female	male	neutered	neutered	older
277	Similar	Dog A	Similar	Similar	Similar	Similar	Dog A	Similar	Dog A	Similar	Dog B	Similar	Dog A	Dog B	Dog B	Similar	Dog B	Dog A	Dog B	Neither	Both female	Both	3	2	1	13	FNFN	female	female	neutered	neutered	younger
278	Dog A	NA	Dog B	NA	NA	Dog A	Dog A	Similar	Similar	Dog A	Dog A	Dog A	Similar	Dog A	Similar	Similar	Dog A	Similar	Dog A	Dog A	Mixed sexes	Neither	5	0	5	17	MIFI	male	female	intact	intact	older
279	Dog A	Similar	Dog B	NA	Similar	NA	NA	Dog A	Dog B	Similar	NA	Dog B	Dog A	Dog A	Dog B	Dog B	Dog A	Dog B	Dog A	Neither	Both female	Both	2	4	-2	10	FNFN	female	female	neutered	neutered	older
280	Dog B	Dog A	NA	Dog B	Dog B	Dog B	NA	Dog B	Dog B	Dog B	Dog A	Dog B	Dog A	Dog A	NA	Dog A	Dog B	Dog A	Dog A	Dog A	Mixed sexes	Both	6	4	2	14	FNMN	female	male	neutered	neutered	younger
281	Dog A	Dog B	Dog B	Dog A	Dog A	Dog A	Dog B	Dog B	Dog A	Dog A	Dog A	Dog A	Dog A	Dog B	Dog A	Dog B	Dog A	Similar	Dog A	Dog A	Mixed sexes	Dog B	10	2	8	20	MIFN	male	female	intact	neutered	older
282	Dog B	Similar	NA	Dog B	NA	Dog B	Dog B	Similar	Dog B	Similar	NA	Similar	Dog B	Dog B	Dog B	Dog B	Similar	Dog B	Dog A	Dog A	Mixed sexes	Both	6	0	6	18	FNMN	female	male	neutered	neutered	younger
283	Dog B	Dog A	Dog B	Dog A	Dog B	Dog B	Dog A	Dog B	Dog B	Dog A	Dog A	Dog B	Dog A	Dog B	Dog B	Dog B	Dog B	Dog B	Dog A	Dog B	Mixed sexes	Both	6	6	0	12	MNFN	male	female	neutered	neutered	younger
284	Dog A	Dog B	Dog B	Dog B	NA	Dog A	Dog A	Dog B	Dog A	Dog B	NA	Dog A	Dog A	Dog A	NA	Dog B	Dog A	Dog A	Dog A	Neither	Both female	Both	5	4	1	13	FNFN	female	female	neutered	neutered	older
285	Dog A	Dog A	NA	Dog A	NA	Dog A	Dog A	Similar	Dog A	Dog B	Dog B	Dog A	Dog A	Dog A	Dog A	Similar	Dog B	Similar	Dog A	Dog A	Mixed sexes	Dog A	7	2	5	17	MNFI	male	female	neutered	intact	older
286	Dog A	Dog B	NA	NA	NA	NA	Dog A	Similar	Similar	Similar	NA	Dog A	Dog A	Dog A	NA	Dog A	Dog A	Dog A	Dog B	Both	Both male	Both	3	1	2	14	MNMN	male	male	neutered	neutered	younger
287	Dog A	Dog A	Dog B	Dog A	Dog B	Dog A	NA	Similar	Dog B	Dog A	Dog B	Similar	Dog B	Dog B	Dog A	Dog B	Dog B	Dog B	Dog A	Dog A	Mixed sexes	Both	6	5	1	13	MNFN	male	female	neutered	neutered	older
288	Similar	Dog A	NA	Dog A	Dog A	Dog A	Dog A	Dog B	Dog B	Dog B	NA	Dog B	Dog B	Dog A	Dog B	Dog A	Dog A	NA	NA	Both	Both male	Both	5	5	0	12	MNMN	male	male	neutered	neutered	similar
289	Dog A	Similar	Similar	Similar	Dog A	NA	Dog A	Similar	Dog A	Similar	Dog A	Dog A	Dog A	Dog B	Dog A	Dog A	Dog B	Dog A	Similar	Dog A	Mixed sexes	Dog B	7	0	7	19	MIFN	male	female	intact	neutered	similar
290	Dog A	Dog A	Dog B	NA	NA	NA	NA	Similar	NA	NA	Dog A	Dog A	Similar	Similar	Dog A	Dog B	Dog A	Similar	Dog A	Dog A	Mixed sexes	Dog A	5	1	4	16	MNFI	male	female	neutered	intact	older
291	Dog B	Dog A	Similar	Dog B	Dog B	Dog B	NA	Similar	Similar	Similar	Dog B	Similar	Dog B	Dog B	Dog A	Dog A	Dog B	Similar	Dog A	Both	Both male	Dog B	5	3	2	14	MNMI	male	male	neutered	intact	younger
292	Dog B	Dog B	Dog B	Dog A	Dog B	Dog B	Dog B	Dog B	Dog B	Dog B	Similar	Similar	Dog B	Dog B	Dog B	Dog B	Dog A	Dog B	Dog A	Neither	Both female	Both	8	2	6	18	FNFN	female	female	neutered	neutered	younger
293	Dog B	Dog B	Dog B	Dog B	Dog A	Dog B	Dog A	Dog B	Dog A	Dog B	Dog A	Dog A	Dog A	Dog B	Dog B	Dog B	Dog B	Dog B	Dog A	Dog A	Mixed sexes	Dog B	6	6	0	12	FNMI	female	male	neutered	intact	younger
294	Dog B	Similar	Dog A	Dog B	NA	Dog B	Dog B	Dog A	Similar	Dog B	Dog A	Dog B	Dog A	Dog A	Dog A	Dog A	Dog B	Dog B	Dog B	Neither	Both female	Dog B	5	4	1	13	FNFI	female	female	neutered	intact	older
295	Dog A	Dog A	NA	Dog B	Dog A	Dog A	Dog B	Similar	Dog A	Dog A	Dog A	Similar	Dog A	Dog B	Dog A	Similar	Dog B	Similar	Dog A	Dog A	Mixed sexes	Dog B	8	1	7	19	MIFN	male	female	intact	neutered	older
296	Dog A	Similar	Dog B	Dog B	Dog B	Dog A	Dog B	Dog B	Dog B	Dog A	Dog B	Dog A	Dog A	Dog A	Dog A	Dog B	Dog A	Dog B	Dog A	Both	Both male	Neither	6	5	1	13	MIMI	male	male	intact	intact	older
297	Dog B	Dog A	Dog A	Dog B	Dog B	Dog A	Dog B	Dog B	Dog A	Dog B	Dog A	Dog A	Dog A	Dog A	Dog B	Dog B	Dog B	Dog B	Dog A	Dog A	Mixed sexes	Both	6	6	0	12	FNMN	female	male	neutered	neutered	younger
298	Dog A	Dog A	Dog A	Similar	Similar	Similar	Dog A	Dog A	Dog A	Similar	Dog B	Similar	Dog A	Dog A	Dog B	Dog A	Dog B	Dog A	Dog B	Neither	Both female	Both	4	3	1	13	FNFN	female	female	neutered	neutered	younger
299	Dog A	Dog A	Dog B	Dog B	Dog A	NA	Dog A	Dog A	Dog A	Dog B	Dog A	Dog A	Dog A	Dog B	Dog A	Dog A	Dog B	Dog B	Dog A	Dog A	Mixed sexes	Dog A	9	2	7	19	MNFI	male	female	neutered	intact	older
300	Dog A	Dog A	Dog B	Dog B	NA	NA	Dog B	NA	NA	NA	NA	Dog A	NA	NA	NA	Dog A	Dog A	NA	Dog A	Neither	Both female	Neither	4	1	3	15	FIFI	female	female	intact	intact	older
301	Dog A	Dog A	Dog A	Similar	Dog B	NA	NA	Dog A	NA	Similar	Similar	Dog A	Similar	Similar	Dog A	Dog A	Similar	Dog A	Dog B	Dog A	Mixed sexes	Both	4	2	2	14	MNFN	male	female	neutered	neutered	younger
302	Dog A	Dog A	Dog B	Dog B	Dog A	Dog A	Dog B	Dog B	Dog B	Similar	Dog B	Similar	Similar	Dog B	Dog B	Dog B	Dog A	Dog B	Dog A	Dog B	Mixed sexes	Both	4	5	-1	11	FNMN	female	male	neutered	neutered	older
303	Dog A	Dog B	Dog B	Dog A	Dog A	NA	Dog A	Dog A	Dog A	Similar	Similar	Dog B	Dog A	Dog A	NA	Dog B	Dog A	Similar	Dog A	Both	Both male	Both	5	3	2	14	MNMN	male	male	neutered	neutered	older
304	Dog B	Dog B	Dog B	Dog B	Dog B	Dog B	Dog B	Dog B	Dog B	Dog A	Dog A	Dog B	Dog B	Dog B	NA	Dog B	Similar	Dog B	Dog B	Both	Both male	Dog B	8	3	5	17	MNMI	male	male	neutered	intact	older
305	Dog A	Similar	NA	Dog A	Dog A	Dog A	Dog B	Dog A	Similar	Similar	NA	Dog A	Similar	Dog B	Dog A	Dog B	Dog A	Similar	Dog A	Dog A	Mixed sexes	Neither	5	1	4	16	MIFI	male	female	intact	intact	older
306	Similar	Dog A	NA	Dog B	Similar	NA	Dog A	Dog A	Dog A	Similar	Similar	Dog B	Similar	Similar	Similar	Dog A	Dog A	Dog A	Dog A	Dog A	Mixed sexes	Both	3	2	1	13	MNFN	male	female	neutered	neutered	older
307	Dog A	Dog B	Dog B	Dog B	Dog A	Dog A	Dog A	Dog B	Dog B	Dog B	Dog B	Dog A	Dog A	Dog B	Dog B	Dog B	Dog A	Dog A	Dog A	Both	Both male	Neither	5	7	-2	10	MIMI	male	male	intact	intact	older
308	Similar	Dog B	Dog A	Dog A	Dog A	Similar	Dog A	Similar	Dog A	Dog A	Dog A	Dog A	Dog A	Dog A	NA	Dog A	Dog B	Similar	Dog A	Neither	Both female	Both	8	2	6	18	FNFN	female	female	neutered	neutered	older
309	Dog A	Dog A	NA	NA	Dog B	NA	Dog A	Dog A	Dog A	NA	NA	Dog B	Dog A	Dog B	Dog A	Dog A	Dog B	NA	Dog B	Neither	Both female	Dog A	5	2	3	15	FNFI	female	female	neutered	intact	younger
310	Dog A	Dog A	Dog B	Dog A	NA	Dog A	Dog B	Similar	NA	Dog A	Dog A	Dog B	Dog A	Dog A	Dog B	Dog B	Dog A	Dog B	Dog A	Neither	Both female	Both	7	3	4	16	FNFN	female	female	neutered	neutered	older
311	Dog A	Dog A	NA	NA	Dog A	NA	Dog A	Dog B	Dog A	Dog A	Dog A	Dog A	Dog A	Dog B	Dog A	Dog A	Dog B	Dog B	Dog A	Neither	Both female	Both	9	0	9	21	FNFN	female	female	neutered	neutered	older
312	Dog A	Dog A	Dog B	Dog B	NA	NA	Dog B	Dog B	Dog A	Dog B	Dog B	NA	Similar	Similar	NA	Dog B	Dog B	Dog B	Similar	Neither	Both female	Neither	3	4	-1	11	FIFI	female	female	intact	intact	similar
313	Dog B	Dog B	Dog A	Dog A	Dog A	Dog B	Dog A	Dog B	Dog B	Similar	Similar	Dog B	Dog A	Dog A	Dog B	Dog B	Dog B	Dog A	Dog B	Dog A	Mixed sexes	Both	7	3	4	16	FNMN	female	male	neutered	neutered	older
314	Dog B	Dog A	NA	Dog B	Dog B	NA	Dog B	NA	Dog B	Dog B	NA	Dog A	Dog B	Dog B	Dog A	Dog A	Dog A	NA	Dog A	Neither	Both female	Neither	5	4	1	13	FIFI	female	female	intact	intact	younger
315	Dog B	Dog B	Dog A	Similar	Similar	NA	Dog B	Dog B	Dog B	Similar	Dog B	Dog B	Dog B	Dog B	Dog B	Similar	Similar	Dog A	Dog B	Dog B	Mixed sexes	Both	7	0	7	19	MNFN	male	female	neutered	neutered	older
316	Dog B	Dog B	Dog B	Similar	Similar	NA	Dog B	Similar	Dog B	Dog B	Similar	Similar	Similar	Dog A	NA	NA	Dog A	Dog B	Dog A	Neither	Both female	Neither	3	1	2	14	FIFI	female	female	intact	intact	younger
317	Dog A	Dog A	NA	Dog B	Dog B	Dog B	Dog B	Dog A	Dog A	Dog A	Dog B	Similar	Dog A	Dog B	Dog B	Dog A	Dog A	Dog A	Dog A	Dog B	Mixed sexes	Dog A	5	5	0	12	FNMI	female	male	neutered	intact	older
318	Dog A	Dog B	NA	Dog A	Dog A	Dog A	Dog B	Similar	Dog B	Similar	Dog A	NA	Similar	Dog A	Dog B	Dog B	Dog A	Similar	Dog A	Dog A	Mixed sexes	Both	4	4	0	12	MNFN	male	female	neutered	neutered	older
319	Dog A	Dog B	NA	NA	Similar	Dog B	Dog B	Dog B	Dog B	Similar	Similar	Dog B	Dog B	Dog B	Dog A	NA	Dog A	Dog B	Dog A	Both	Both male	Neither	1	5	-4	8	MIMI	male	male	intact	intact	older
320	Dog B	Dog A	Dog B	Dog B	Similar	Similar	Dog A	Dog A	Dog A	Dog A	NA	NA	Dog A	Dog A	Dog B	Dog B	Dog A	Similar	Dog A	Neither	Both female	Dog A	3	5	-2	10	FIFN	female	female	intact	neutered	younger
321	Dog A	Dog B	NA	Dog B	Dog B	Dog A	Dog A	NA	Dog A	Dog A	NA	Dog A	Dog A	Dog B	Dog A	Dog A	Dog A	Dog A	Dog A	Dog A	Mixed sexes	Dog B	7	3	4	16	MIFN	male	female	intact	neutered	older
322	Similar	Similar	NA	Similar	Similar	NA	NA	Similar	NA	NA	NA	NA	NA	Dog B	Dog A	Dog B	Dog B	Dog B	Dog A	Both	Both male	Both	1	1	0	12	MNMN	male	male	neutered	neutered	older
323	Dog B	Similar	NA	Dog B	Dog B	Dog B	NA	Dog B	Dog B	Dog A	Similar	Dog A	Similar	Similar	Dog B	Dog B	Dog B	Dog B	Dog A	Both	Both male	Neither	6	2	4	16	MIMI	male	male	intact	intact	younger
324	Dog A	Dog A	Dog B	Dog A	Dog A	Dog A	Dog A	Dog A	Dog A	Dog B	Dog A	Dog A	Dog B	Dog B	Dog A	Dog B	Dog B	Dog B	Dog B	Dog B	Mixed sexes	Neither	9	3	6	18	FIMI	female	male	intact	intact	younger
325	Dog A	Dog B	Dog B	Dog A	Dog A	Dog A	Dog A	Dog B	Dog B	Dog A	Dog A	Dog A	Dog A	Dog A	Dog A	Dog A	Dog A	Dog A	Dog A	Neither	Both female	Neither	10	2	8	20	FIFI	female	female	intact	intact	older
326	Dog B	Dog A	Dog A	Similar	Similar	Dog B	Dog B	Dog A	Dog B	Dog A	NA	Dog B	Similar	Dog B	Dog B	Dog A	Similar	Dog B	Dog A	Neither	Both female	Both	5	3	2	14	FNFN	female	female	neutered	neutered	younger
327	Dog A	Dog B	Dog A	Dog A	Similar	NA	NA	Similar	Dog A	Dog A	NA	Dog A	Dog A	Dog A	Dog A	Dog A	Dog A	Dog A	Dog A	Neither	Both female	Both	7	2	5	17	FNFN	female	female	neutered	neutered	older
328	Dog A	Dog B	NA	NA	Dog A	Dog A	Dog B	Similar	NA	Dog A	Dog A	Dog A	NA	NA	Dog A	Dog B	Dog A	Dog B	Dog A	Dog A	Mixed sexes	Neither	6	2	4	16	MIFI	male	female	intact	intact	older
329	Dog A	NA	NA	Similar	NA	Dog A	NA	Similar	NA	Dog A	Dog A	Dog A	Similar	Similar	Similar	Dog A	Similar	Similar	Dog A	Both	Both male	Neither	5	0	5	17	MIMI	male	male	intact	intact	older
330	Dog A	Dog A	Dog B	Dog A	Dog A	Dog A	Dog B	Dog A	Dog B	Dog A	Dog B	Dog A	Dog A	Dog A	Similar	Dog B	Dog A	Dog B	Dog A	Dog B	Mixed sexes	Both	8	3	5	17	FNMN	female	male	neutered	neutered	older
331	Dog A	Dog A	NA	Similar	Dog A	Dog A	Dog B	Dog B	Dog B	Dog B	Dog B	Dog A	Dog A	Dog A	Similar	Dog B	Dog B	Similar	Similar	Both	Both male	Both	5	4	1	13	MNMN	male	male	neutered	neutered	similar
332	Dog A	Dog A	Dog B	Dog A	Dog A	Dog A	Dog B	Dog A	Dog A	Dog B	Dog B	Dog B	Dog B	Dog A	Dog B	Dog A	Dog A	Dog A	Dog A	Neither	Both female	Both	7	5	2	14	FNFN	female	female	neutered	neutered	older
333	Dog A	Dog A	Dog B	Dog B	Dog B	Dog B	Dog B	Dog A	Dog A	Dog B	Dog B	Dog A	Dog A	Dog A	Dog A	Dog B	Dog A	Dog B	Dog A	Neither	Both female	Both	6	6	0	12	FNFN	female	female	neutered	neutered	older
334	Dog A	Dog A	Dog A	Dog A	Dog A	Dog B	Dog B	Dog B	Dog B	Dog B	Dog B	Dog B	Dog B	Dog B	Dog A	Dog B	Dog B	Dog B	Dog A	Neither	Both female	Both	4	8	-4	8	FNFN	female	female	neutered	neutered	older
335	Dog A	Dog A	NA	NA	NA	NA	Dog B	Dog B	Dog B	Dog A	Dog B	Dog A	NA	Dog B	Dog A	Dog B	Dog B	Dog B	Dog A	Dog B	Mixed sexes	Both	4	3	1	13	FNMN	female	male	neutered	neutered	older
336	Dog A	Dog A	NA	Dog B	Dog A	NA	Dog B	Similar	Dog B	Dog A	NA	Similar	Similar	Similar	NA	Dog B	Dog B	Dog B	Dog A	Dog A	Mixed sexes	Both	3	3	0	12	MNFN	male	female	neutered	neutered	older
337	Dog B	Dog B	Similar	Similar	Dog A	Dog B	Dog A	Dog B	Dog B	Dog B	Dog A	Dog B	Similar	Similar	Dog B	Dog B	Dog A	Similar	Dog A	Dog A	Mixed sexes	Both	7	2	5	17	FNMN	female	male	neutered	neutered	younger
338	Dog A	Dog A	NA	NA	Dog A	Similar	Dog A	Dog A	NA	NA	Dog A	Similar	Dog B	Similar	Dog A	Similar	Dog A	Similar	Dog B	Dog A	Mixed sexes	Both	4	1	3	15	MNFN	male	female	neutered	neutered	younger
339	Dog A	Dog A	Similar	Similar	Dog B	NA	Dog A	Similar	Dog A	NA	Dog A	Dog B	Dog B	Dog B	NA	Dog A	Dog A	Dog B	Dog A	Both	Both male	Dog B	4	3	1	13	MIMN	male	male	intact	neutered	older
340	Dog A	Similar	NA	NA	Dog B	Dog A	NA	Dog B	Dog B	Dog A	Dog A	Dog B	Similar	Similar	NA	Dog B	Dog B	Dog B	Dog A	Neither	Both female	Dog B	3	4	-1	11	FIFN	female	female	intact	neutered	older
341	Dog A	Dog B	Dog B	Dog A	Dog A	NA	NA	Similar	Dog B	Dog A	NA	Dog A	Similar	Dog A	Dog A	Dog B	Dog A	Dog A	Dog A	Neither	Both female	Both	6	3	3	15	FNFN	female	female	neutered	neutered	older
342	Similar	Similar	Dog A	Dog B	Dog B	NA	Dog A	Similar	NA	Similar	NA	NA	Similar	Dog A	NA	Dog A	Similar	Similar	Dog A	Dog B	Mixed sexes	Dog A	1	3	-2	10	FNMI	female	male	neutered	intact	older
343	Similar	Similar	NA	Dog B	Dog B	Dog B	Dog B	Similar	Similar	Similar	Similar	Similar	Similar	Dog B	Dog A	Dog A	Dog B	Similar	Dog A	Both	Both male	Neither	2	3	-1	11	MIMI	male	male	intact	intact	older
344	Dog A	Similar	Dog A	Dog B	Dog A	Dog A	Dog B	Dog B	Dog A	Dog A	Dog B	Similar	Similar	Dog A	Dog A	Dog A	Dog B	Dog A	Dog A	Neither	Both female	Neither	6	3	3	15	FIFI	female	female	intact	intact	older
345	Dog A	Dog A	NA	Dog A	Dog A	Dog A	NA	Dog A	Dog A	Dog B	Dog A	Dog A	Dog A	Dog A	Dog A	Dog B	Dog A	Dog B	Dog A	Both	Both male	Dog A	9	2	7	19	MNMI	male	male	neutered	intact	older
346	Dog A	Dog B	Dog A	Dog A	Dog A	Dog B	Dog B	Dog B	Dog B	Dog A	Similar	Dog A	Dog B	Dog B	Dog A	Dog B	Dog B	Dog B	Dog A	Dog A	Mixed sexes	Dog A	5	6	-1	11	MNFI	male	female	neutered	intact	older
347	Dog A	Dog A	Dog B	Dog B	Dog A	Dog A	Dog B	Dog A	Dog B	Dog A	Dog B	NA	Dog A	Dog A	Similar	Dog B	Similar	Dog B	Dog A	Neither	Both female	Both	6	4	2	14	FNFN	female	female	neutered	neutered	older
348	Dog B	Dog A	NA	NA	NA	NA	Dog B	Dog A	Dog A	NA	NA	Dog B	Dog B	Dog A	Dog A	Dog A	Dog A	Dog B	Dog A	Dog A	Mixed sexes	Both	2	4	-2	10	FNMN	female	male	neutered	neutered	younger
349	Similar	Dog B	NA	Dog A	Dog B	Dog B	Dog B	Dog A	Dog A	Similar	NA	Dog A	Dog A	Dog A	NA	Dog B	Dog A	Dog A	Dog B	Both	Both male	Both	4	4	0	12	MNMN	male	male	neutered	neutered	younger
350	Dog A	Dog A	Dog A	NA	NA	NA	NA	NA	NA	NA	NA	Dog B	NA	Similar	NA	Dog B	NA	Similar	Similar	Dog B	Mixed sexes	Both	1	3	-2	10	FNMN	female	male	neutered	neutered	similar
351	Dog A	Dog A	Dog B	Similar	Dog B	Dog A	Dog B	Dog B	Similar	Dog A	Dog B	Dog A	Similar	Similar	Dog A	Dog A	Dog B	Similar	Dog A	Dog B	Mixed sexes	Dog A	7	2	5	17	FNMI	female	male	neutered	intact	older
352	Dog B	Dog B	Dog B	Dog A	Dog A	Similar	Dog B	Dog A	Similar	Similar	Dog B	Dog B	Dog A	Dog A	Dog B	Dog B	Dog A	Similar	Dog A	Dog B	Mixed sexes	Dog A	5	4	1	13	MIFN	male	female	intact	neutered	younger
353	Dog A	Dog A	Dog B	Dog A	Dog A	Dog A	Dog B	Dog A	Dog B	Dog B	Dog A	Dog B	Dog B	Dog B	Dog A	Dog A	Dog A	Dog A	Dog A	Neither	Both female	Both	8	4	4	16	FNFN	female	female	neutered	neutered	older
354	Dog B	Dog B	Dog B	Dog B	Similar	Dog B	Dog A	Dog B	Dog B	Dog B	NA	Dog B	Similar	Dog A	Similar	Dog B	Dog A	Dog B	Dog A	Both	Both male	Neither	7	1	6	18	MIMI	male	male	intact	intact	younger
355	Dog A	Dog B	Similar	Dog B	Dog A	Similar	Dog B	Similar	Dog A	Similar	Similar	Dog A	Similar	Dog B	Dog A	Dog A	Similar	Dog A	Dog A	Dog A	Mixed sexes	Both	5	2	3	15	MNFN	male	female	neutered	neutered	older
356	Dog A	Dog A	Dog B	Dog A	NA	Dog A	Dog B	Dog A	Similar	Dog A	Dog A	Dog A	Similar	Similar	NA	Dog A	Dog A	Similar	Dog A	Dog A	Mixed sexes	Dog B	8	0	8	20	MIFN	male	female	intact	neutered	older
357	Dog A	Dog A	NA	Dog A	Dog A	Dog A	Dog B	Dog B	Dog B	Dog A	Dog A	NA	Dog B	Dog B	Dog A	Dog B	Dog B	Dog B	Dog A	Neither	Both female	Neither	7	3	4	16	FIFI	female	female	intact	intact	older
358	Dog B	Dog A	Dog B	Dog B	Dog B	Dog B	Similar	Dog B	Dog B	Dog A	Similar	Dog B	Dog B	Dog B	Dog B	Dog B	Dog B	Dog B	Dog A	Both	Both male	Neither	8	3	5	17	MIMI	male	male	intact	intact	younger
359	Dog A	Dog A	Dog B	Dog B	Similar	Dog A	NA	Similar	Dog A	Similar	Dog A	Similar	Dog A	Dog A	Dog B	Dog B	Dog B	Dog B	Dog A	Neither	Both female	Dog A	6	3	3	15	FNFI	female	female	neutered	intact	older
360	Dog A	Dog A	NA	NA	NA	NA	NA	Similar	Dog B	Dog A	NA	Similar	NA	Dog A	Dog B	Dog B	Similar	Similar	Dog A	Both	Both male	Neither	2	3	-1	11	MIMI	male	male	intact	intact	older
361	Dog A	Dog A	Dog B	Dog A	Dog B	Dog A	Dog B	Similar	Similar	Dog A	Dog B	Dog B	Similar	Similar	Similar	Dog B	Dog B	Dog B	Dog A	Dog B	Mixed sexes	Dog A	5	4	1	13	FNMI	female	male	neutered	intact	older
362	Dog A	Dog B	Dog B	Dog B	Dog A	Dog A	Dog B	Dog A	Dog A	Dog A	Dog B	Dog A	Dog A	Dog B	Dog A	Dog A	Dog B	Dog A	Dog A	Dog B	Mixed sexes	Neither	9	3	6	18	FIMI	female	male	intact	intact	older
363	Dog A	Dog A	Dog B	Similar	NA	NA	Dog B	Similar	Dog A	Dog B	Similar	Dog A	Similar	Dog B	NA	Dog B	Similar	Similar	Dog A	Both	Both male	Neither	4	2	2	14	MIMI	male	male	intact	intact	older
364	Dog B	Dog A	Dog B	Dog B	Dog B	Dog B	Similar	Similar	Dog B	Similar	Dog B	Dog A	Similar	Similar	Similar	Dog B	Dog A	Similar	Dog A	Both	Both male	Dog A	6	3	3	15	MIMN	male	male	intact	neutered	younger
365	Dog A	Dog A	NA	Dog A	Dog A	Dog A	NA	NA	Dog A	Dog A	Dog A	NA	Dog B	Dog B	Similar	Similar	Dog B	Similar	Dog A	Dog B	Mixed sexes	Both	7	1	6	18	FNMN	female	male	neutered	neutered	older
366	Dog A	Dog A	Dog A	Dog B	Dog A	Dog A	Dog B	Dog A	Dog A	Dog A	Dog A	Dog A	Dog A	Dog B	Dog B	Dog A	Dog B	Dog B	Dog A	Dog A	Mixed sexes	Neither	9	3	6	18	MIFI	male	female	intact	intact	older
367	Dog A	Dog A	NA	Similar	NA	NA	NA	Dog B	Dog A	Dog B	Dog B	Dog B	Dog A	Similar	Dog A	Dog A	Dog A	Dog A	Dog A	Neither	Both female	Both	5	3	2	14	FNFN	female	female	neutered	neutered	older
368	Dog A	Dog A	Dog A	NA	NA	NA	Dog B	Dog B	NA	NA	Dog A	NA	Dog A	Dog B	Dog A	Dog A	Dog B	Similar	Dog B	Dog B	Mixed sexes	Dog A	5	1	4	16	FNMI	female	male	neutered	intact	younger
369	Dog A	Similar	Dog B	Similar	Dog A	NA	Dog A	Dog A	Similar	Dog B	NA	Dog B	Similar	Dog A	Dog B	Dog A	Dog B	Dog A	Dog A	Dog B	Mixed sexes	Neither	3	3	0	12	FIMI	female	male	intact	intact	older
370	Dog B	Dog A	Dog B	Dog B	Dog A	Dog B	Dog A	Dog A	Dog B	Dog B	Dog A	Dog A	Dog A	Dog A	Dog B	Dog B	Dog A	Dog B	Dog A	Dog A	Mixed sexes	Neither	6	6	0	12	FIMI	female	male	intact	intact	younger
371	Dog B	Dog B	Dog B	Dog A	Dog B	Dog B	Dog B	Dog B	Dog B	Dog B	Dog B	Dog B	Dog B	Dog A	Dog B	Dog B	Dog A	Dog A	Dog A	Dog B	Mixed sexes	Neither	10	2	8	20	MIFI	male	female	intact	intact	younger
372	NA	Dog B	Dog B	Dog B	Dog B	NA	Dog B	Dog B	NA	NA	NA	NA	Similar	Dog B	NA	Similar	Similar	Similar	Dog A	Neither	Both female	Neither	1	3	-2	10	FIFI	female	female	intact	intact	older
373	Dog B	Similar	NA	NA	NA	NA	Dog B	NA	NA	NA	Similar	NA	NA	NA	NA	Dog B	Dog A	NA	Dog A	Dog B	Mixed sexes	Both	1	0	1	13	MNFN	male	female	neutered	neutered	younger
374	Dog A	Dog B	Dog B	Dog A	Dog A	NA	Dog B	Dog A	Dog A	Dog A	Dog A	Dog A	Dog B	Dog B	Dog A	Dog A	Similar	Dog B	Dog A	Dog A	Mixed sexes	Dog B	9	2	7	19	MIFN	male	female	intact	neutered	older
375	Dog B	Dog A	Dog B	Dog B	Dog B	Dog B	Dog A	Dog B	Dog A	Dog A	Dog A	Dog A	Dog A	Dog A	Dog A	Dog B	Dog A	Dog A	Dog A	Dog A	Mixed sexes	Neither	4	8	-4	8	FIMI	female	male	intact	intact	younger
376	Dog A	Dog B	Dog B	NA	NA	NA	Similar	Dog B	Dog A	Dog A	Dog B	Dog A	Dog B	Dog B	Dog A	Dog B	Dog A	Similar	Dog A	Both	Both male	Dog B	5	4	1	13	MIMN	male	male	intact	neutered	older
377	Dog B	Dog B	Dog A	Dog B	Dog B	Dog B	Dog A	Similar	Similar	Dog B	NA	Dog B	Dog B	Dog B	Dog A	Dog A	Similar	Similar	Dog A	Dog B	Mixed sexes	Both	8	2	6	18	MNFN	male	female	neutered	neutered	younger
378	Dog A	Dog A	Dog B	Dog A	Dog A	Dog B	Dog B	Dog A	Dog A	Dog A	Dog A	Dog A	Dog B	Dog A	Dog A	Dog A	Dog A	Dog A	Dog A	Dog A	Mixed sexes	Neither	10	2	8	20	MIFI	male	female	intact	intact	older
379	Dog A	Dog B	Dog B	Dog B	Dog B	Dog A	Dog B	Dog B	Dog A	Dog A	NA	Dog B	Dog A	Dog A	Dog B	Dog B	Dog A	Dog B	Dog A	Neither	Both female	Both	5	6	-1	11	FNFN	female	female	neutered	neutered	older
380	Dog A	Dog B	Dog A	Dog B	Dog A	Dog A	Dog A	Dog B	Dog B	Dog B	Dog A	Dog B	Dog B	Dog B	Dog A	Dog B	Dog A	Dog B	Dog A	Neither	Both female	Both	4	8	-4	8	FNFN	female	female	neutered	neutered	older
381	Dog A	Dog B	NA	NA	NA	NA	NA	Similar	NA	NA	Dog B	Dog A	Dog A	Dog A	NA	NA	Dog A	Similar	Dog A	Dog B	Mixed sexes	Neither	2	2	0	12	FIMI	female	male	intact	intact	older
382	Dog A	Dog B	NA	NA	Dog B	NA	Dog A	Dog A	Dog B	Dog B	NA	Similar	Dog A	Dog A	Dog B	Dog B	Similar	Dog B	Dog A	Dog A	Mixed sexes	Both	1	6	-5	7	MNFN	male	female	neutered	neutered	older
383	Dog A	Dog A	Similar	Dog A	Dog A	NA	Dog A	Dog A	Dog A	Dog A	NA	Dog A	Dog A	Dog A	Dog A	Dog A	Dog A	Dog B	Dog A	Neither	Both female	Both	9	0	9	21	FNFN	female	female	neutered	neutered	older
384	Dog A	NA	Similar	NA	NA	Dog A	Dog A	NA	Dog A	Dog A	Dog B	Dog A	Dog A	Dog B	Dog A	NA	Dog A	Dog B	Dog A	Both	Both male	Both	6	1	5	17	MNMN	male	male	neutered	neutered	older
385	Dog A	Dog A	NA	Similar	Similar	NA	Dog A	Similar	Dog A	Similar	Dog B	Dog B	Similar	Similar	Dog A	Dog A	Dog B	Dog B	Dog A	Dog B	Mixed sexes	Both	4	2	2	14	FNMN	female	male	neutered	neutered	older
386	Dog A	Dog A	NA	NA	NA	NA	Dog B	Similar	Dog B	Dog A	Dog B	NA	NA	Dog B	Similar	Dog B	Dog B	Dog B	Dog A	Dog B	Mixed sexes	Neither	2	3	-1	11	FIMI	female	male	intact	intact	older
387	Dog A	Dog B	Dog B	Similar	NA	Dog A	Dog A	Dog A	NA	Similar	Similar	Similar	NA	Dog B	Similar	Similar	Dog A	Dog A	Similar	Dog A	Mixed sexes	Both	2	1	1	13	MNFN	male	female	neutered	neutered	similar
388	Dog A	Dog B	Dog B	Dog B	Dog B	Dog A	Dog B	Dog B	NA	NA	Dog A	Similar	NA	Dog B	Dog A	Dog B	Dog A	Dog A	Similar	Neither	Both female	Both	4	4	0	12	FNFN	female	female	neutered	neutered	similar
389	Dog B	Dog A	Dog B	Dog B	Dog B	NA	Similar	Dog A	Dog B	Dog B	NA	NA	Dog A	Dog A	NA	Dog B	Dog A	NA	Dog A	Neither	Both female	Dog A	5	3	2	14	FIFN	female	female	intact	neutered	younger
390	NA	Dog B	NA	Dog B	Similar	Dog A	NA	Dog A	Dog A	Dog A	NA	Similar	Dog A	Similar	NA	NA	Dog A	NA	Dog A	Both	Both male	Neither	4	2	2	14	MIMI	male	male	intact	intact	older
391	Dog A	Dog A	Dog B	Dog B	Dog A	Dog A	Dog B	Dog A	Dog A	Dog A	Dog A	Dog A	Dog A	Dog A	Dog A	Dog A	Dog A	Dog A	Dog A	Both	Both male	Neither	11	1	10	22	MIMI	male	male	intact	intact	older
392	Dog A	Dog A	Dog B	Dog A	Dog A	Dog B	Dog B	Dog B	Dog A	Dog B	Dog A	Dog A	Dog A	Dog B	Dog A	Dog B	Dog A	Dog B	Dog A	Dog A	Mixed sexes	Dog A	9	3	6	18	MNFI	male	female	neutered	intact	older
393	Dog A	Dog A	Similar	NA	Similar	Dog A	Dog B	Similar	Similar	Dog B	Dog A	Similar	Similar	Similar	Similar	Dog B	Dog A	Dog B	Dog A	Both	Both male	Both	3	2	1	13	MNMN	male	male	neutered	neutered	older
394	Similar	Dog A	NA	NA	NA	Dog A	Dog B	Similar	NA	Dog A	Dog B	Similar	Dog B	Similar	Similar	Similar	Dog B	Dog B	Dog A	Dog B	Mixed sexes	Both	3	2	1	13	FNMN	female	male	neutered	neutered	older
395	Dog B	Dog B	Dog A	Similar	Similar	Dog B	Dog A	Dog A	Dog B	Similar	NA	Dog B	Similar	Dog A	Dog B	Dog B	Dog B	Similar	Similar	Neither	Both female	Both	7	0	7	19	FNFN	female	female	neutered	neutered	similar
396	Dog A	Dog A	Dog B	Similar	Similar	Dog A	Dog A	Dog A	Dog A	Dog A	Dog A	Dog A	Dog A	Dog B	Dog A	Dog A	Dog B	Dog A	Dog A	Both	Both male	Both	10	0	10	22	MNMN	male	male	neutered	neutered	older
397	Dog A	Dog A	Dog B	Dog B	Dog A	Dog A	Dog A	Dog B	Dog A	Dog A	Dog B	Dog A	Dog A	Dog A	Dog A	Dog A	Dog B	Dog A	Dog A	Dog B	Mixed sexes	Both	10	2	8	20	FNMN	female	male	neutered	neutered	older
398	Dog A	NA	Dog A	Dog A	Similar	Similar	Dog A	Similar	Dog A	Dog A	Dog B	Dog A	Dog B	Dog B	NA	Dog A	Dog B	Dog A	Dog A	Both	Both male	Neither	5	3	2	14	MIMI	male	male	intact	intact	older
399	Dog A	Similar	Dog B	Dog A	Dog A	NA	NA	Similar	Dog A	Similar	Similar	Similar	Dog A	Similar	Dog B	Dog B	NA	Similar	Dog A	Dog B	Mixed sexes	Both	5	2	3	15	FNMN	female	male	neutered	neutered	older
400	Dog A	Dog B	Dog B	Similar	Dog B	Dog A	Dog B	Similar	Dog A	Dog B	Dog A	Dog B	Similar	Dog A	NA	Dog B	Dog B	Dog B	Dog A	Dog A	Mixed sexes	Dog B	4	5	-1	11	MIFN	male	female	intact	neutered	older
401	Dog A	Dog A	Dog B	Dog A	Dog A	Dog A	Dog B	Dog B	Dog A	Dog A	Dog B	Dog B	Dog B	Dog B	Dog A	Dog B	Dog A	Dog B	Dog A	Dog B	Mixed sexes	Both	8	4	4	16	FNMN	female	male	neutered	neutered	older
402	Dog A	Similar	Dog B	Dog A	Similar	Dog A	Dog B	Dog A	Dog A	Dog A	NA	NA	Similar	Dog B	NA	Dog B	Dog B	Similar	Dog A	Neither	Both female	Both	5	1	4	16	FNFN	female	female	neutered	neutered	older
403	Dog A	Similar	Dog B	NA	NA	Dog A	Similar	Similar	Dog A	Dog A	Dog A	Dog A	Similar	Dog B	Dog A	Dog A	Dog A	Similar	Dog A	Neither	Both female	Both	8	0	8	20	FNFN	female	female	neutered	neutered	older
404	Dog B	Dog A	NA	NA	NA	Dog B	Dog B	Dog A	Similar	Similar	Dog B	Dog B	Similar	Dog B	Dog B	Dog B	NA	Dog B	Dog A	Dog B	Mixed sexes	Neither	5	1	4	16	MIFI	male	female	intact	intact	younger
405	Dog A	Dog B	Dog A	Dog A	Dog A	NA	Dog B	Similar	Dog A	Similar	Dog A	Dog A	Dog B	Dog A	NA	Dog B	Dog A	Dog B	Dog A	Dog A	Mixed sexes	Dog B	5	4	1	13	MIFN	male	female	intact	neutered	older
406	Dog A	Dog A	Dog B	Dog A	Similar	Dog A	Dog B	Dog B	Similar	Similar	Dog B	Dog B	Dog B	Dog B	Dog B	Dog B	Dog A	Dog B	Dog B	Dog B	Mixed sexes	Dog A	4	5	-1	11	FNMI	female	male	neutered	intact	younger
407	Dog A	Dog A	Dog B	Dog A	Similar	Dog A	Dog B	Dog B	Similar	Similar	Dog B	Dog B	Dog B	Dog B	Dog B	Dog B	Dog A	Dog B	Dog B	Dog B	Mixed sexes	Dog A	4	5	-1	11	FNMI	female	male	neutered	intact	younger
408	Dog A	Dog A	Dog A	Dog B	Dog A	Dog A	Dog A	Dog A	Dog A	Dog A	Dog A	Dog A	Dog A	Dog B	Dog A	Dog A	Dog B	Dog B	Similar	Neither	Both female	Neither	10	2	8	20	FIFI	female	female	intact	intact	similar
409	Dog A	Dog B	Dog B	Dog A	Dog A	Similar	Dog A	Similar	Similar	Dog A	Dog A	Dog A	Dog A	Dog B	NA	Dog B	Dog A	Similar	Dog A	Neither	Both female	Neither	7	2	5	17	FIFI	female	female	intact	intact	older
410	Dog A	Dog A	Dog A	Dog A	Dog A	Dog A	Dog A	Dog A	Dog A	Dog A	Dog B	Dog A	Dog A	Dog B	Dog A	Dog A	Dog A	Dog A	Dog B	Dog B	Mixed sexes	Dog A	10	2	8	20	FNMI	female	male	neutered	intact	younger
411	Dog A	Dog A	Dog B	Dog A	Similar	NA	Dog A	Similar	Dog A	Dog A	Dog A	Dog A	Similar	Dog B	Dog A	Dog A	Dog A	Dog A	Similar	Both	Both male	Both	9	0	9	21	MNMN	male	male	neutered	neutered	similar
412	Dog B	Dog B	NA	Dog A	Dog B	NA	Dog A	Dog B	Dog B	Similar	NA	Dog B	Similar	Similar	NA	Dog B	Dog A	Similar	Dog A	Neither	Both female	Neither	5	1	4	16	FIFI	female	female	intact	intact	younger
413	Dog A	Dog A	Dog A	Dog A	Dog A	NA	Dog B	Dog B	Dog B	Dog A	Similar	Similar	Dog B	Dog B	Similar	Dog B	Dog B	Dog B	Dog A	Both	Both male	Both	4	4	0	12	MNMN	male	male	neutered	neutered	older
414	Dog B	Dog A	Dog A	Dog A	Dog A	Dog B	Dog B	Dog A	Dog B	Dog A	Dog B	Dog B	Dog A	Dog B	Dog A	Dog A	Dog B	Dog B	Dog A	Dog B	Mixed sexes	Dog A	5	7	-2	10	MIFN	male	female	intact	neutered	younger
415	Dog A	NA	Dog A	Dog B	Dog B	NA	NA	Dog B	Dog A	Dog B	Dog A	NA	Similar	Dog A	NA	Dog B	Dog B	Dog B	Dog A	Dog A	Mixed sexes	Dog B	2	5	-3	9	MIFN	male	female	intact	neutered	older
416	Dog B	Dog A	Dog B	Dog B	Dog A	NA	Similar	Dog B	Dog A	Dog A	Similar	Dog A	Dog B	Dog B	Dog B	Dog B	Dog A	Dog A	Dog A	Neither	Both female	Neither	4	6	-2	10	FIFI	female	female	intact	intact	younger
417	NA	NA	NA	NA	NA	NA	NA	NA	NA	NA	NA	NA	NA	NA	NA	NA	NA	NA	NA	Neither	Both female	Neither	0	0	0	12	FIFI	female	female	intact	intact	similar
418	Dog A	Dog A	Dog B	Dog A	Dog B	Dog A	Dog A	Dog A	Dog A	Dog A	Dog A	Dog A	NA	Dog B	Dog A	Dog A	Dog B	Similar	Dog A	Neither	Both female	Both	10	1	9	21	FNFN	female	female	neutered	neutered	older
419	Dog B	Dog B	Dog B	Dog B	Dog B	Dog B	Dog A	Dog A	Dog A	Dog B	Dog A	Dog A	Dog A	Dog A	Dog B	Dog A	Dog A	Dog A	Dog B	Dog A	Mixed sexes	Dog B	6	6	0	12	FNMI	female	male	neutered	intact	older
420	Dog A	Dog B	Dog B	Dog B	Dog A	Dog A	Dog A	Dog B	Dog A	Dog A	Dog A	Dog A	Dog A	Dog A	Dog B	Dog B	Dog B	Dog B	Dog A	Neither	Both female	Neither	8	4	4	16	FIFI	female	female	intact	intact	older
421	Similar	Dog A	Dog B	Similar	Dog A	Dog A	Dog B	Similar	Dog A	Dog A	Dog B	Similar	Dog B	Dog B	Similar	Dog B	Dog A	Dog A	Dog A	Both	Both male	Neither	6	3	3	15	MIMI	male	male	intact	intact	older
422	Dog B	Dog B	Dog B	NA	Dog B	Dog B	Dog B	Dog B	Dog B	Dog B	Dog A	Dog B	Similar	Dog B	Dog B	Dog B	Dog A	Dog B	Dog A	Dog A	Mixed sexes	Both	8	2	6	18	FNMN	female	male	neutered	neutered	younger
423	Dog B	Dog A	NA	Dog B	Dog B	NA	Dog A	Dog A	Dog A	Similar	Similar	Dog A	Dog B	Dog B	NA	Dog A	Dog B	Dog A	Dog B	Neither	Both female	Both	3	4	-1	11	FNFN	female	female	neutered	neutered	older
424	Dog A	Dog B	NA	Dog A	Dog A	NA	NA	Dog A	Dog A	NA	Dog B	Dog A	Dog A	Similar	NA	Dog A	Dog A	Similar	Dog A	Dog B	Mixed sexes	Dog A	6	2	4	16	FNMI	female	male	neutered	intact	older
425	Dog A	Dog B	Dog B	Dog A	Dog A	Dog A	Dog A	Dog A	Dog B	Dog B	Dog B	Dog B	Dog B	Dog A	Dog A	Dog A	Dog A	Dog A	Dog A	Dog B	Mixed sexes	Neither	6	6	0	12	FIMI	female	male	intact	intact	older
426	Dog B	Dog B	NA	NA	NA	NA	NA	Dog B	NA	Dog B	Dog B	Dog B	Dog B	Dog B	NA	Dog B	Dog A	Dog B	Dog A	Dog B	Mixed sexes	Dog B	6	0	6	18	MNFI	male	female	neutered	intact	younger
427	Dog B	Dog A	Dog B	Dog B	Dog B	Dog A	Dog A	Dog A	Dog B	Dog B	Similar	Dog A	Similar	Dog B	Dog A	Dog A	Dog A	Similar	Dog A	Dog A	Mixed sexes	Both	4	6	-2	10	FNMN	female	male	neutered	neutered	younger
428	Dog B	Dog A	Dog B	NA	NA	Dog A	Dog A	NA	Dog A	NA	NA	Similar	Similar	Dog B	Dog B	Dog B	Dog A	Similar	Dog A	Neither	Both female	Both	2	4	-2	10	FNFN	female	female	neutered	neutered	younger
429	Dog A	Dog B	NA	Dog A	Dog A	NA	NA	Dog B	Dog A	Dog A	Dog B	Dog A	Dog A	Dog A	Dog A	Similar	Dog A	Similar	Dog A	Dog B	Mixed sexes	Dog A	7	2	5	17	FNMI	female	male	neutered	intact	older
430	Dog B	Dog A	Dog A	Dog B	Similar	Dog B	Dog B	Similar	Dog A	Dog B	Dog A	Dog A	Similar	Dog B	Dog A	Dog B	Dog B	Dog B	Dog A	Neither	Both female	Dog A	5	5	0	12	FIFN	female	female	intact	neutered	younger
431	Dog A	Dog A	Dog B	Similar	NA	Dog A	Similar	Similar	Dog A	Dog A	NA	Dog A	Similar	Similar	Dog A	Dog A	Similar	Similar	Dog A	Dog A	Mixed sexes	Both	8	0	8	20	MNFN	male	female	neutered	neutered	older
432	Dog B	Dog A	Dog B	Dog B	Dog B	Dog A	Dog A	Dog A	Dog B	Dog B	Similar	Dog A	Similar	Dog B	Dog A	Dog A	Dog A	Similar	Dog A	Dog A	Mixed sexes	Both	4	6	-2	10	FNMN	female	male	neutered	neutered	younger
433	Dog A	Dog B	Dog B	Dog B	Dog B	Dog A	Dog B	Dog B	Dog A	Dog A	Dog A	Dog A	Dog A	Dog B	Dog A	Dog A	Dog B	Dog B	Dog A	Dog A	Mixed sexes	Both	9	3	6	18	MNFN	male	female	neutered	neutered	older
434	Dog A	Similar	Dog A	Similar	NA	NA	Dog B	Similar	Similar	Similar	Dog B	Similar	Similar	Dog B	Dog A	Dog A	Dog B	Similar	Dog B	Both	Both male	Both	2	2	0	12	MNMN	male	male	neutered	neutered	younger
435	Dog A	Dog A	Dog A	Dog A	Dog A	Dog A	Dog A	Similar	Dog B	Dog A	Similar	Dog A	Similar	Dog A	Dog A	Dog B	Dog B	Dog A	Dog B	Neither	Both female	Neither	7	3	4	16	FIFI	female	female	intact	intact	younger
436	Dog A	Similar	Dog A	Dog B	NA	Dog A	Dog A	Similar	Dog A	Dog A	Similar	NA	Dog A	Dog A	NA	Dog A	Dog B	Dog A	Dog A	Dog B	Mixed sexes	Both	5	2	3	15	FNMN	female	male	neutered	neutered	older
437	Dog B	Dog B	Dog B	NA	Dog B	Dog B	Dog A	Similar	Dog B	Dog B	Similar	Dog A	Similar	Dog A	NA	Dog B	Dog A	Dog B	Dog A	Dog A	Mixed sexes	Both	6	2	4	16	FNMN	female	male	neutered	neutered	younger
438	Similar	Dog B	Similar	Dog A	NA	NA	Dog B	Dog B	Dog B	Dog A	Similar	NA	Dog A	Similar	Dog B	Dog B	Dog B	Dog B	Dog A	Both	Both male	Neither	3	4	-1	11	MIMI	male	male	intact	intact	older
439	Dog B	Dog B	Dog B	Dog B	Dog B	Dog B	Dog B	Similar	Dog B	Dog B	NA	Dog B	Dog A	Dog A	Dog B	Dog B	Dog A	Similar	Dog A	Neither	Both female	Dog A	9	2	7	19	FIFN	female	female	intact	neutered	younger
440	Dog B	Similar	Dog B	Similar	Dog B	Similar	NA	Similar	Similar	Similar	Dog A	NA	Similar	Similar	Similar	Dog B	Dog B	Dog B	Dog A	Dog A	Mixed sexes	Neither	2	2	0	12	FIMI	female	male	intact	intact	younger
441	Dog A	Dog A	Dog B	Dog A	Dog B	Dog A	Dog A	Dog B	Dog A	Dog A	Dog B	Dog A	Dog B	Dog B	Dog B	Dog B	Dog B	Dog B	Dog A	Neither	Both female	Neither	7	5	2	14	FIFI	female	female	intact	intact	older
442	Dog B	Dog A	Dog A	NA	NA	Dog B	Dog B	Dog B	NA	NA	Similar	Dog B	Dog B	Dog B	Dog A	Dog A	Dog B	Dog B	Dog A	Both	Both male	Neither	4	3	1	13	MIMI	male	male	intact	intact	younger
443	Dog A	Dog A	Dog B	Dog B	Dog B	NA	Dog B	Dog A	Dog B	NA	Dog B	NA	Similar	Similar	Similar	Dog B	Dog A	Dog B	Dog A	Both	Both male	Both	2	5	-3	9	MNMN	male	male	neutered	neutered	older
444	Dog A	Dog A	NA	Dog B	Similar	Dog A	Dog A	Dog A	Similar	Similar	NA	Dog A	Dog A	Dog B	Dog A	Dog A	Dog B	Similar	Similar	Dog B	Mixed sexes	Both	6	1	5	17	FNMN	female	male	neutered	neutered	similar
445	Dog A	Dog B	Dog B	Similar	NA	Similar	Dog A	Similar	Similar	NA	Dog A	NA	Similar	Similar	Similar	Similar	Dog A	Similar	Dog A	Neither	Both female	Both	2	1	1	13	FNFN	female	female	neutered	neutered	older
446	Dog B	Dog A	NA	Dog B	Dog B	Dog B	Dog B	Dog B	Similar	Similar	Dog B	Dog B	Similar	Dog A	Dog B	Dog B	Dog B	Dog B	Dog A	Dog B	Mixed sexes	Dog A	7	1	6	18	MIFN	male	female	intact	neutered	younger
447	Dog A	Dog A	NA	Dog A	Similar	Dog A	Similar	Dog A	Dog A	Similar	NA	Dog A	Similar	Similar	NA	Dog A	Dog B	Similar	Dog B	Dog B	Mixed sexes	Both	6	0	6	18	FNMN	female	male	neutered	neutered	younger
448	Dog A	Dog A	NA	Dog A	Similar	Similar	NA	Similar	Dog B	Dog A	Dog A	Dog A	Dog B	Dog B	Dog A	Dog A	Dog B	Similar	Dog A	Dog B	Mixed sexes	Dog B	7	2	5	17	FIMN	female	male	intact	neutered	older
449	Dog B	Dog B	Dog B	Similar	Dog B	Dog A	Dog A	Dog A	Dog B	Dog A	NA	Dog A	Dog A	Dog A	Dog A	Dog B	Dog A	Similar	Dog A	Dog A	Mixed sexes	Both	4	6	-2	10	FNMN	female	male	neutered	neutered	younger
450	Dog A	Dog A	Dog A	Dog A	Dog A	Dog A	NA	Similar	Dog A	Dog A	Dog A	Dog A	Similar	Similar	Similar	Similar	Dog A	Dog A	Dog A	Neither	Both female	Dog A	8	1	7	19	FNFI	female	female	neutered	intact	older
451	Dog A	Dog A	Dog B	Dog B	Dog B	Dog B	Dog B	Dog A	Dog B	Dog A	Dog A	Similar	Similar	Dog A	Dog A	Dog A	Dog B	Dog B	Dog A	Both	Both male	Both	6	4	2	14	MNMN	male	male	neutered	neutered	older
452	Dog A	Dog B	Dog B	Similar	Similar	Dog A	Dog B	Similar	Dog A	Dog A	Dog B	Similar	Dog A	Similar	Dog B	Dog B	Dog A	Dog B	Dog A	Dog B	Mixed sexes	Dog A	5	4	1	13	FNMI	female	male	neutered	intact	older
453	Dog A	Dog A	Dog B	NA	Dog B	Dog B	Dog B	Dog B	Dog A	Dog A	Similar	Dog A	Similar	Dog A	Dog A	Dog A	Dog B	Dog B	Dog A	Both	Both male	Neither	7	2	5	17	MIMI	male	male	intact	intact	older
454	Dog A	Dog B	Dog B	Dog A	Dog A	Dog A	Dog A	Dog A	Dog A	Dog B	Dog A	Dog A	Dog A	Dog B	Dog B	Dog B	Dog A	Dog A	Dog B	Dog A	Mixed sexes	Dog B	8	4	4	16	MIFN	male	female	intact	neutered	younger
455	Dog A	Dog A	Dog B	Dog A	Dog A	Dog A	Dog B	Dog A	Dog A	Dog A	Dog A	Dog A	Dog A	Dog A	Dog A	Dog B	Dog A	Dog A	Dog A	Neither	Both female	Dog A	11	1	10	22	FNFI	female	female	neutered	intact	older
456	Dog A	Dog A	Similar	Similar	Dog A	Similar	Dog A	Similar	Similar	Similar	Dog A	Similar	Similar	Similar	Dog A	Dog A	Dog B	Dog B	Dog A	Neither	Both female	Neither	5	0	5	17	FIFI	female	female	intact	intact	older
457	Dog A	Dog A	Dog B	Similar	Dog A	Dog A	Dog B	Dog A	Dog A	Similar	Dog A	Similar	Dog B	Dog B	Dog A	Dog A	Dog A	Similar	Dog A	Dog A	Mixed sexes	Both	8	1	7	19	MNFN	male	female	neutered	neutered	older
458	Dog B	Dog B	Dog A	Similar	Similar	Similar	Dog B	Similar	Dog B	Dog B	Dog A	Dog A	Dog B	Dog A	Dog A	Dog B	Dog B	Dog B	Dog A	Dog A	Mixed sexes	Dog B	6	3	3	15	FNMI	female	male	neutered	intact	younger
459	Similar	Dog A	NA	Similar	Similar	NA	Dog A	Dog B	Dog A	Dog B	Dog A	Similar	Dog A	Dog B	Dog A	Dog A	Dog B	Dog A	Dog B	Dog A	Mixed sexes	Both	6	1	5	17	MNFN	male	female	neutered	neutered	younger
460	Dog A	Dog B	Dog B	Dog A	Similar	Dog A	Dog A	Dog B	Dog A	Dog A	Dog B	Dog B	Dog A	Dog A	Dog B	Dog B	Dog A	Dog B	Dog A	Dog B	Mixed sexes	Dog A	6	5	1	13	FNMI	female	male	neutered	intact	older
461	Dog A	Dog A	Dog A	Dog A	Dog A	Dog A	Dog A	Dog B	Dog A	Dog A	Dog A	Dog A	Dog B	Dog B	Dog A	Dog B	Dog A	Dog A	Dog A	Neither	Both female	Both	9	3	6	18	FNFN	female	female	neutered	neutered	older
462	Dog A	Dog A	Dog B	Dog B	Dog A	Dog A	Dog A	Dog B	Dog A	Dog A	Dog B	Dog A	Dog A	Dog A	Dog A	Dog B	Dog B	Dog B	Dog A	Both	Both male	Dog A	9	3	6	18	MNMI	male	male	neutered	intact	older
463	Dog B	Dog A	Dog B	Dog B	Similar	NA	NA	Dog A	NA	Dog A	NA	Dog A	Dog B	Similar	NA	Dog A	Dog A	Similar	Dog A	Neither	Both female	Neither	2	5	-3	9	FIFI	female	female	intact	intact	younger
464	Dog A	Dog B	Dog A	Dog A	Dog A	Dog A	Dog A	Dog A	Dog A	Dog A	Dog B	Dog A	Dog A	Dog A	Dog B	Dog B	Dog B	Similar	Dog A	Dog B	Mixed sexes	Both	7	5	2	14	FNMN	female	male	neutered	neutered	older
465	Similar	Dog A	Dog A	Similar	Dog B	Dog A	Dog B	Dog A	Similar	Dog A	Dog B	Dog B	Dog B	Dog B	Dog A	Dog A	Dog B	Dog B	Similar	Dog B	Mixed sexes	Dog A	5	5	0	12	FNMI	female	male	neutered	intact	similar
466	Dog A	Dog A	Dog A	Dog A	Dog A	Dog A	Dog B	Dog B	Dog A	Dog A	Dog A	Dog A	Dog B	Dog B	Dog A	Dog A	Dog A	Dog A	Dog A	Dog A	Mixed sexes	Neither	10	2	8	20	MIFI	male	female	intact	intact	older
467	Dog A	Dog A	NA	NA	Dog A	NA	Dog A	Similar	Dog A	NA	NA	Dog A	Similar	Similar	Dog A	Dog A	Dog B	Dog A	Dog B	Neither	Both female	Dog A	6	0	6	18	FNFI	female	female	neutered	intact	younger
468	Dog A	Similar	NA	Dog A	NA	NA	Dog B	Similar	NA	NA	NA	Dog A	NA	Dog A	Similar	Dog A	Dog A	Similar	Dog A	Dog A	Mixed sexes	Neither	3	0	3	15	MIFI	male	female	intact	intact	older
469	Similar	Dog B	Dog B	Dog B	Dog A	Dog A	Dog B	Similar	Similar	Similar	Similar	Dog B	Similar	Similar	Dog B	Dog B	Dog B	Similar	Dog A	Both	Both male	Neither	3	5	-2	10	MIMI	male	male	intact	intact	older
470	Dog B	Dog B	Dog B	Dog A	Dog A	Dog A	Similar	Dog A	Dog B	Dog B	Dog B	Dog B	Dog B	Dog A	Dog A	Dog B	Dog A	Dog B	Dog A	Dog B	Mixed sexes	Both	7	5	2	14	MNFN	male	female	neutered	neutered	younger
471	Dog A	Similar	Dog A	Dog B	Similar	Dog B	Dog B	Dog B	NA	Dog B	Dog A	Dog A	Dog A	Dog A	Dog A	Dog A	Dog B	Similar	Similar	Dog A	Mixed sexes	Dog B	5	4	1	13	MIFN	male	female	intact	neutered	similar
472	Dog A	Similar	Dog B	Dog B	Dog A	Dog A	Dog B	Dog A	Dog A	Dog B	Dog A	Dog A	Dog A	Dog A	Dog B	Dog B	Dog A	Similar	Dog A	Both	Both male	Dog A	7	4	3	15	MNMI	male	male	neutered	intact	older
473	Dog B	Similar	Dog A	Similar	Similar	Dog B	Dog A	Dog B	Dog B	Dog B	Similar	NA	Dog A	Dog A	Similar	Dog B	Dog A	Dog A	Dog B	Neither	Both female	Both	5	1	4	16	FNFN	female	female	neutered	neutered	older
474	Dog B	Dog A	Dog B	Dog B	Dog A	Dog B	Dog B	Dog B	Dog A	Dog B	Dog A	Dog B	Dog B	Dog B	Dog A	Dog B	Dog A	Dog B	Dog A	Dog A	Mixed sexes	Dog B	6	6	0	12	FNMI	female	male	neutered	intact	younger
475	Dog B	Similar	Dog B	Dog A	Similar	Dog A	Dog A	Similar	Dog B	Similar	NA	Dog A	Dog A	Dog B	Similar	Dog B	Dog A	Similar	Dog A	Dog A	Mixed sexes	Dog B	2	5	-3	9	FNMI	female	male	neutered	intact	younger
476	Dog B	Similar	NA	Dog B	Similar	Dog B	NA	Dog A	NA	Dog A	Dog B	Dog A	Similar	Similar	Dog B	Similar	Dog B	Dog A	Dog B	Dog B	Mixed sexes	Dog B	4	2	2	14	MNFI	male	female	neutered	intact	older
477	Dog A	Dog A	Dog A	Dog A	Dog A	Dog A	Dog B	Dog B	Dog A	Dog A	Dog B	Dog B	Dog A	Dog A	Dog A	Dog B	Dog A	Dog A	Dog A	Dog B	Mixed sexes	Dog B	8	4	4	16	FIMN	female	male	intact	neutered	older
478	Dog A	Dog A	Dog B	Dog A	Dog A	Dog A	Dog A	Dog A	Dog A	Dog A	Dog A	Dog A	Dog A	Dog A	Dog A	Dog A	Dog B	Dog A	Dog A	Neither	Both female	Neither	12	0	12	24	FIFI	female	female	intact	intact	older
479	Dog A	Dog A	Dog A	Similar	Similar	Similar	Similar	Dog A	Dog A	Dog B	Similar	Dog A	Similar	Dog B	Dog A	Dog A	Dog A	Similar	Dog A	Neither	Both female	Both	5	2	3	15	FNFN	female	female	neutered	neutered	older
480	Dog A	Dog B	Dog B	Similar	Similar	NA	Dog A	Similar	Dog A	Similar	Similar	Similar	Similar	Dog B	Similar	Dog A	Dog B	Similar	Similar	Both	Both male	Neither	3	1	2	14	MIMI	male	male	intact	intact	similar
481	Dog B	Dog A	Similar	Dog B	Dog B	Dog B	Similar	Similar	Dog B	Dog B	NA	Dog B	Dog B	Dog B	Dog B	Dog B	Dog A	Dog B	Dog A	Neither	Both female	Both	9	1	8	20	FNFN	female	female	neutered	neutered	younger
482	Dog A	Dog B	Dog A	Dog A	Dog A	Dog A	Dog B	Dog A	Dog A	Dog A	Dog A	Dog A	Dog A	Dog A	Dog B	Dog B	Dog A	Dog B	Dog A	Both	Both male	Neither	8	4	4	16	MIMI	male	male	intact	intact	older
483	Dog B	Dog B	NA	Dog A	Dog A	Dog B	Dog A	Similar	Dog A	Dog B	Similar	Dog A	Dog A	Similar	NA	Similar	Dog A	Dog B	Dog A	Dog A	Mixed sexes	Dog A	3	5	-2	10	FIMN	female	male	intact	neutered	younger
484	Dog A	Dog A	Dog B	Dog B	Dog B	Dog A	Dog A	Dog A	Dog A	Dog A	Dog B	Dog B	Dog A	Dog A	Dog A	Dog B	Dog B	Dog B	Dog A	Dog B	Mixed sexes	Neither	7	5	2	14	FIMI	female	male	intact	intact	older
485	Dog A	Dog B	Dog A	Dog A	Similar	Dog A	Dog A	Similar	Dog A	Dog A	Dog A	Dog A	Dog A	Dog B	Dog B	Dog A	Dog B	Dog A	Dog B	Neither	Both female	Both	8	3	5	17	FNFN	female	female	neutered	neutered	younger
486	Dog A	Dog A	Dog B	Dog A	Dog A	Dog A	Similar	Dog A	Similar	Similar	Dog A	Similar	Similar	Dog B	Dog A	Dog A	Dog A	Dog A	Dog A	Neither	Both female	Dog A	8	0	8	20	FNFI	female	female	neutered	intact	older
487	Dog B	Dog B	Similar	Dog B	Similar	Similar	Dog A	Dog B	Dog A	Dog A	Dog B	Similar	Dog A	Dog A	Dog B	Dog A	Dog A	Dog A	Dog B	Both	Both male	Dog B	4	4	0	12	MNMI	male	male	neutered	intact	older
488	Dog A	Dog B	Dog B	Dog A	Dog B	Dog A	Dog A	Dog A	Dog A	Dog A	Similar	Dog A	Similar	Similar	Dog A	Dog A	Dog B	Dog B	Dog A	Neither	Both female	Dog B	8	2	6	18	FIFN	female	female	intact	neutered	older
489	Dog A	Dog A	NA	Dog B	Dog A	NA	Dog B	Dog B	Dog A	NA	NA	Dog A	Similar	Dog A	Dog A	Similar	Dog B	Similar	Dog A	Neither	Both female	Both	5	1	4	16	FNFN	female	female	neutered	neutered	older
490	Dog A	Dog A	Dog B	Dog A	Dog A	Dog A	Dog A	Similar	Dog A	Similar	Similar	Dog A	Similar	Dog B	Dog A	Dog A	Dog A	Similar	Dog A	Dog B	Mixed sexes	Dog A	9	0	9	21	FNMI	female	male	neutered	intact	older
491	Dog B	Dog B	Dog B	Dog A	Similar	NA	Dog B	Dog A	Dog B	Dog B	Dog B	NA	Similar	Dog A	Dog B	Dog B	Dog A	Similar	Dog A	Neither	Both female	Both	6	2	4	16	FNFN	female	female	neutered	neutered	younger
492	Similar	Similar	Dog A	Similar	Dog A	Similar	Dog A	Dog B	Dog A	Similar	Similar	Similar	Similar	Dog B	Similar	Similar	NA	Similar	NA	Neither	Both female	Neither	2	1	1	13	FIFI	female	female	intact	intact	similar
493	Dog B	Dog B	Dog B	Dog A	Dog A	Dog B	Dog A	Dog A	Dog A	Dog B	Dog B	Dog B	Dog A	Dog A	Dog A	Dog A	Dog B	Dog A	Dog B	Dog B	Mixed sexes	Both	5	7	-2	10	MNFN	male	female	neutered	neutered	older
494	Dog A	Dog A	Dog B	Dog B	Similar	Dog A	Dog A	Similar	Dog A	Dog B	Dog B	Similar	Similar	Dog A	Dog B	Dog A	Dog A	Dog A	Dog A	Dog B	Mixed sexes	Dog A	5	4	1	13	FNMI	female	male	neutered	intact	older
495	Dog A	Dog B	NA	Dog A	Dog A	Dog A	NA	Dog B	Dog B	Dog A	Similar	Dog B	Dog B	Dog B	Dog A	Dog A	Dog A	Dog B	Similar	Both	Both male	Neither	6	4	2	14	MIMI	male	male	intact	intact	similar
496	Dog A	Dog A	Dog B	Dog B	Similar	Dog A	Dog A	Dog A	Dog A	Dog B	Dog B	Dog A	Dog B	Dog A	Dog A	Dog A	Dog B	Dog A	Dog A	Dog B	Mixed sexes	Both	7	4	3	15	FNMN	female	male	neutered	neutered	older
497	Dog B	Dog B	NA	Dog B	Dog B	Dog B	Dog B	Dog B	Dog B	Dog B	Dog B	Dog B	Similar	Similar	Dog B	Dog B	Dog A	Dog B	Dog A	Neither	Both female	Both	10	0	10	22	FNFN	female	female	neutered	neutered	younger
498	Similar	Dog A	Dog B	Similar	Dog A	Similar	Dog A	Similar	Dog A	Similar	Similar	Similar	Similar	Dog A	NA	Dog B	Dog A	Similar	Dog A	Dog B	Mixed sexes	Dog B	4	1	3	15	FIMN	female	male	intact	neutered	older
499	Dog A	Dog B	Dog B	Dog A	Dog A	Dog A	NA	Dog A	Similar	Dog A	Similar	Similar	Dog A	Similar	NA	Similar	Dog A	Similar	Dog B	Dog B	Mixed sexes	Dog A	6	1	5	17	FNMI	female	male	neutered	intact	younger
500	Dog A	Dog B	NA	Dog B	Similar	Dog A	NA	Dog B	Similar	Dog B	Dog A	Dog B	Dog B	Dog B	Dog A	Dog A	Dog B	Dog B	Dog A	Both	Both male	Neither	4	5	-1	11	MIMI	male	male	intact	intact	older
501	Dog B	Dog A	Dog A	Similar	Dog B	Dog B	Dog B	Dog A	Dog A	Similar	Dog A	NA	NA	Dog B	Similar	Similar	Dog B	NA	Dog B	Both	Both male	Neither	3	3	0	12	MIMI	male	male	intact	intact	older
502	Dog A	Dog A	Dog B	Similar	Similar	Dog A	Similar	Similar	Dog A	Dog B	Dog B	Similar	Similar	Dog B	Dog B	Dog A	Dog B	Dog B	Dog A	Dog B	Mixed sexes	Dog A	5	3	2	14	FNMI	female	male	neutered	intact	older
503	Similar	Dog A	Dog A	Dog B	Similar	NA	Dog B	Similar	Similar	NA	Similar	NA	Dog B	Dog B	Dog A	Dog A	Dog B	Dog A	Dog A	Dog B	Mixed sexes	Both	3	3	0	12	FNMN	female	male	neutered	neutered	older
504	Dog A	Dog A	Dog A	NA	NA	NA	Dog A	Dog A	Dog A	Dog A	Similar	Dog A	Dog A	Dog B	Dog A	Dog A	Dog B	Similar	Dog A	Both	Both male	Neither	7	1	6	18	MIMI	male	male	intact	intact	older
505	Dog A	Dog A	Dog B	Dog A	Dog A	Dog A	Similar	Dog A	Similar	Similar	Similar	Similar	Similar	Dog A	Dog B	Dog B	Dog A	Dog A	Dog A	Both	Both male	Dog B	5	2	3	15	MIMN	male	male	intact	neutered	older
506	Dog A	Dog A	Dog B	Dog B	Similar	Similar	Dog A	Similar	Dog A	Dog A	Dog B	Similar	Similar	Dog A	Similar	Dog A	Dog A	Similar	Dog B	Dog B	Mixed sexes	Both	5	2	3	15	FNMN	female	male	neutered	neutered	younger
507	Dog A	Similar	Dog A	Dog B	NA	Dog A	Dog A	Dog A	Dog A	Similar	Dog A	Similar	Dog A	Dog A	Dog B	Dog B	Dog A	Dog B	Dog A	Neither	Both female	Both	4	4	0	12	FNFN	female	female	neutered	neutered	older
508	Dog B	Dog B	Dog B	Dog B	Dog B	Dog A	Dog A	Dog A	Dog A	Dog A	Dog B	Dog A	Dog A	Dog A	Dog B	Dog A	Dog B	Dog A	Dog A	Neither	Both female	Both	5	7	-2	10	FNFN	female	female	neutered	neutered	younger
509	Similar	Dog A	Dog A	Dog A	Similar	NA	Dog A	Dog A	Dog B	Similar	Dog A	Similar	Dog A	Dog A	Similar	Dog B	Dog B	Similar	Dog B	Both	Both male	Neither	4	3	1	13	MIMI	male	male	intact	intact	younger
510	Similar	Dog B	Dog A	Similar	Dog A	Similar	Dog A	Similar	Dog B	Dog B	Similar	Similar	Dog A	Dog B	Dog B	Dog B	Dog A	Dog A	Dog B	Both	Both male	Dog B	2	6	-4	8	MIMN	male	male	intact	neutered	younger
511	Dog A	Dog A	Dog A	Dog B	Dog A	Dog A	Dog B	Dog A	Dog A	Dog A	Dog A	Dog B	Dog A	Dog A	Dog A	Dog A	Dog A	Dog A	Dog B	Neither	Both female	Neither	9	3	6	18	FIFI	female	female	intact	intact	younger
512	Dog A	Dog A	NA	Dog A	Similar	Dog A	Dog B	Dog A	Dog A	Dog A	Dog A	Dog A	Similar	Dog A	Similar	Similar	Similar	Similar	Dog A	Dog B	Mixed sexes	Both	7	0	7	19	FNMN	female	male	neutered	neutered	older
513	Dog B	Dog B	Dog A	Similar	Dog B	NA	Dog B	Similar	Dog B	NA	Dog A	Dog A	Dog B	Dog A	Dog B	Dog B	Dog A	Similar	Dog B	Both	Both male	Both	7	2	5	17	MNMN	male	male	neutered	neutered	older
514	Similar	Similar	Similar	Similar	NA	Dog A	NA	Similar	Dog A	Similar	Dog B	Dog B	Similar	Similar	Similar	Dog B	Dog B	Similar	Similar	Dog B	Mixed sexes	Neither	2	3	-1	11	FIMI	female	male	intact	intact	similar
515	Dog A	Dog B	Dog B	Dog A	Dog A	Dog A	Dog B	Dog B	Dog B	Dog A	Dog A	Dog B	Dog A	Dog A	Dog A	Dog A	Dog A	Dog A	Dog A	Neither	Both female	Neither	9	3	6	18	FIFI	female	female	intact	intact	older
516	Dog A	Dog B	Dog B	Dog B	Dog B	Dog A	NA	Dog B	NA	Dog A	Dog A	Dog A	Dog B	Dog B	Dog A	Dog B	Dog A	Dog B	Dog A	Dog A	Mixed sexes	Dog B	6	5	1	13	MIFN	male	female	intact	neutered	older
517	Dog A	Dog B	NA	Dog B	Dog A	Dog A	NA	Dog A	Dog A	Dog B	Dog B	Dog A	Similar	Similar	Dog B	Dog B	Dog A	Similar	Dog B	Dog B	Mixed sexes	Dog A	4	6	-2	10	FNMI	female	male	neutered	intact	younger
518	Dog A	Dog A	Dog B	Dog A	Dog A	Dog A	Dog B	Dog B	Dog A	Dog B	Dog A	Dog A	Similar	Similar	Dog A	Dog B	Dog A	Similar	Dog A	Dog A	Mixed sexes	Neither	9	2	7	19	MIFI	male	female	intact	intact	older
519	Dog B	Dog B	NA	Dog A	Dog A	Similar	Dog A	Dog B	Dog B	Dog A	Similar	Dog B	Dog A	Dog A	Dog B	Dog B	Dog A	Dog A	Dog A	Neither	Both female	Dog A	5	4	1	13	FIFN	female	female	intact	neutered	younger
520	Dog A	Dog B	Dog A	Dog A	Dog A	Dog A	Dog B	Dog A	Dog A	Dog A	Dog A	Dog B	Dog A	Dog A	Dog B	Dog A	Dog A	Dog A	Dog A	Dog A	Mixed sexes	Both	8	4	4	16	MNFN	male	female	neutered	neutered	older
521	Dog A	Dog A	Dog B	Dog A	Dog A	NA	Dog A	Dog B	Dog B	Dog A	Dog A	Dog A	Dog A	Dog A	NA	Dog B	Dog B	Dog B	Dog A	Dog A	Mixed sexes	Dog A	8	2	6	18	MNFI	male	female	neutered	intact	older
522	Dog A	Dog B	Dog B	Dog B	Dog B	Dog A	Dog A	Dog A	Similar	Dog A	NA	Dog A	Dog A	Dog A	NA	Dog B	Dog B	NA	Dog A	Dog A	Mixed sexes	Both	5	4	1	13	MNFN	male	female	neutered	neutered	older
523	Dog A	Dog A	Similar	Dog B	Dog A	Similar	NA	Similar	NA	Similar	Dog A	Dog A	Dog B	Dog B	Dog A	Dog A	Similar	Similar	Similar	Both	Both male	Both	6	2	4	16	MNMN	male	male	neutered	neutered	similar
524	Dog B	Dog B	Similar	Dog B	Dog B	Dog B	Dog A	Similar	Dog A	Similar	Dog B	Dog B	Dog B	Dog B	Dog B	Dog B	Dog A	Similar	Dog A	Dog A	Mixed sexes	Dog B	9	1	8	20	FNMI	female	male	neutered	intact	younger
525	Dog B	Dog A	Dog B	Dog B	Dog B	Dog B	Dog A	Similar	Dog A	Dog B	Dog B	Dog A	Dog B	Dog A	Similar	Dog B	Dog B	Similar	Dog B	Both	Both male	Both	7	4	3	15	MNMN	male	male	neutered	neutered	older
526	Dog B	Dog A	Dog B	Dog B	Dog B	Similar	Similar	Similar	Similar	Dog B	Dog A	Similar	Dog A	Dog A	NA	Dog B	Similar	Dog B	Dog A	Dog B	Mixed sexes	Neither	4	4	0	12	MIFI	male	female	intact	intact	younger
527	Dog A	Dog A	Dog B	Dog A	Dog A	Dog A	Dog A	Dog B	Dog A	Dog A	Dog A	Dog A	Dog A	Dog B	Dog B	Dog A	Dog A	Dog A	Dog A	Dog B	Mixed sexes	Dog A	11	1	10	22	FNMI	female	male	neutered	intact	older
528	Dog A	Dog A	Dog B	Dog A	Dog A	Dog A	Dog A	Dog B	Dog A	Dog A	Dog A	Dog A	Dog A	Dog B	Dog B	Dog A	Dog A	Dog A	Dog A	Dog B	Mixed sexes	Dog A	11	1	10	22	FNMI	female	male	neutered	intact	older
529	Dog A	Dog B	Dog B	Dog A	Dog A	Dog A	Dog B	NA	Dog A	Dog A	Dog A	Dog A	NA	Dog B	Dog B	Dog B	Dog A	Dog A	Dog A	Both	Both male	Neither	8	3	5	17	MIMI	male	male	intact	intact	older
530	Dog A	Similar	NA	Dog B	NA	NA	NA	Similar	Dog A	Dog A	Dog A	NA	NA	Dog A	NA	NA	Dog A	NA	Dog A	Dog A	Mixed sexes	Neither	3	1	2	14	MIFI	male	female	intact	intact	older
531	Dog B	Dog B	Dog A	Dog B	Dog B	Dog B	Dog B	Dog B	Dog B	Dog B	Dog B	Dog B	Dog B	Dog B	Dog B	Dog A	Dog B	Dog B	Dog B	Both	Both male	Neither	11	1	10	22	MIMI	male	male	intact	intact	older
532	Dog A	Dog A	NA	Dog A	NA	NA	NA	Dog B	Dog A	Dog B	Similar	NA	Dog A	Dog A	NA	Dog B	Dog A	Similar	Dog B	Dog B	Mixed sexes	Both	4	2	2	14	FNMN	female	male	neutered	neutered	younger
533	Dog A	Dog B	Dog B	Dog A	Similar	Dog A	Dog B	Dog B	Dog B	Dog B	Similar	Similar	Dog B	Similar	Dog B	Dog B	Dog A	Similar	Dog A	Dog A	Mixed sexes	Dog B	3	6	-3	9	MIFN	male	female	intact	neutered	older
534	Dog A	Dog A	Dog A	Dog B	Dog B	Dog B	Dog B	Dog A	Dog B	Dog B	Dog A	Dog A	Dog B	Dog B	Dog A	Dog A	Dog B	Dog B	Dog A	Dog A	Mixed sexes	Dog B	5	7	-2	10	MIFN	male	female	intact	neutered	older
535	Dog A	Dog A	Dog A	Similar	NA	NA	Dog B	Similar	Similar	Similar	Dog A	Similar	Dog A	Dog B	Dog A	Dog A	Dog B	Dog B	Dog A	Neither	Both female	Neither	5	1	4	16	FIFI	female	female	intact	intact	older
536	Dog B	Dog A	Dog B	Dog B	Dog B	Dog B	Dog B	Dog B	Dog B	Dog A	Dog A	Dog A	Dog B	Dog B	Dog A	Dog A	Dog B	Dog B	Dog A	Dog B	Mixed sexes	Both	5	7	-2	10	MNFN	male	female	neutered	neutered	younger
537	Dog A	Dog A	Dog B	Similar	Similar	Similar	Similar	Similar	Dog A	Dog A	Dog B	Dog B	Similar	Dog B	Dog B	Similar	Dog B	Dog B	Similar	Dog B	Mixed sexes	Dog A	4	3	1	13	FNMI	female	male	neutered	intact	similar
538	Dog A	Dog A	Dog B	Dog B	Dog B	Dog B	Dog B	Dog B	Dog A	Dog B	Dog B	Dog A	Dog A	Dog A	Dog B	Dog B	Dog B	Dog B	Dog A	Dog B	Mixed sexes	Dog A	5	7	-2	10	FNMI	female	male	neutered	intact	older
539	Similar	Dog A	Dog B	Similar	Similar	NA	Dog B	Similar	Similar	Similar	Similar	NA	Similar	Similar	NA	Dog B	Dog B	Dog B	Dog A	Both	Both male	Dog A	2	1	1	13	MNMI	male	male	neutered	intact	older
540	Dog B	NA	Dog B	Dog B	Dog B	Dog A	Dog A	Similar	Dog A	Dog B	NA	Dog A	Dog B	Dog A	Dog B	Dog B	Dog A	Dog B	Dog A	Neither	Both female	Dog A	6	4	2	14	FIFN	female	female	intact	neutered	younger
541	Dog A	Dog A	Dog A	Dog B	Similar	Dog A	Dog B	Similar	Similar	NA	Dog B	Dog A	Dog B	Similar	Dog A	Dog A	Dog B	Dog B	Dog B	Dog B	Mixed sexes	Dog B	5	4	1	13	FIMN	female	male	intact	neutered	younger
542	Dog B	Dog A	Dog B	Dog A	Dog A	Dog B	Dog A	Dog B	Dog B	Dog B	Similar	NA	Similar	Dog A	Dog B	Dog B	Dog A	Dog A	Dog A	Neither	Both female	Both	5	4	1	13	FNFN	female	female	neutered	neutered	younger
543	Dog A	Dog B	Dog B	Dog A	Dog B	Dog B	Dog B	Dog B	Dog B	Dog A	Dog A	Similar	Dog A	Dog A	Dog B	Dog B	Dog A	Dog B	Dog A	Both	Both male	Neither	5	6	-1	11	MIMI	male	male	intact	intact	older
544	Dog A	Dog A	Dog B	Dog A	Dog A	Similar	Dog B	Dog B	Dog B	Dog A	Dog A	Dog B	Dog B	Dog B	Dog A	Dog B	Dog B	Dog B	Dog A	Dog B	Mixed sexes	Neither	7	4	3	15	FIMI	female	male	intact	intact	older
545	Dog B	Dog B	Dog B	Dog A	Similar	Dog B	Dog A	Dog B	Similar	Dog A	Dog B	Dog B	Dog A	Dog B	Dog B	Dog B	Dog A	Similar	Dog A	Dog B	Mixed sexes	Dog A	6	4	2	14	MIFN	male	female	intact	neutered	younger
546	Dog B	Dog B	Dog B	Dog B	Dog A	Dog A	Dog B	Similar	Dog B	Dog B	NA	Dog B	Similar	Dog A	Dog B	Dog B	Dog B	Similar	Dog A	Dog B	Mixed sexes	Dog A	7	3	4	16	MIFN	male	female	intact	neutered	younger
547	Dog A	Similar	NA	NA	NA	Similar	Dog A	Similar	Dog A	Similar	Similar	Similar	Similar	Dog B	Similar	Similar	Dog A	Similar	Similar	Both	Both male	Both	1	0	1	13	MNMN	male	male	neutered	neutered	similar
548	Similar	Dog A	NA	Dog B	Similar	Similar	NA	Similar	Dog B	Dog B	Dog B	NA	Dog B	Dog B	Dog A	Dog B	Similar	Dog A	Dog A	Dog A	Mixed sexes	Dog B	2	6	-4	8	MIFN	male	female	intact	neutered	older
549	Dog A	Dog B	Dog A	Dog B	Dog A	NA	NA	Dog B	Dog A	Dog B	Dog B	Dog B	Dog A	Dog A	Dog A	Dog A	Dog A	Dog B	Dog A	Dog B	Mixed sexes	Both	5	6	-1	11	FNMN	female	male	neutered	neutered	older
550	Dog A	Similar	NA	NA	Similar	Dog A	Dog B	Similar	Similar	Similar	Dog A	Similar	Similar	Similar	NA	Similar	Dog B	Similar	Dog A	Neither	Both female	Neither	2	0	2	14	FIFI	female	female	intact	intact	older
551	Dog A	Dog A	Dog B	Dog A	Dog A	Dog A	NA	Dog B	Dog A	Similar	Similar	NA	Dog A	Similar	NA	Similar	Dog A	Dog A	Dog A	Dog A	Mixed sexes	Both	7	0	7	19	MNFN	male	female	neutered	neutered	older
552	Similar	Similar	Dog A	NA	Similar	Dog B	Similar	Similar	Dog B	Similar	Dog B	Dog A	Similar	Similar	NA	Dog B	Dog A	Similar	Similar	Neither	Both female	Neither	1	5	-4	8	FIFI	female	female	intact	intact	similar
553	Dog A	Dog A	NA	NA	Similar	NA	Dog B	Similar	Dog A	Similar	Dog A	Similar	Similar	Similar	NA	Similar	Dog B	Similar	Dog A	Neither	Both female	Both	3	0	3	15	FNFN	female	female	neutered	neutered	older
554	Dog A	Dog A	Dog A	Dog A	Dog A	Dog A	Dog A	Dog A	Dog A	Dog A	Dog A	Dog A	Dog A	Dog A	Dog A	Dog A	Dog A	Dog A	Dog B	Dog A	Mixed sexes	Dog B	11	1	10	22	MIFN	male	female	intact	neutered	younger
555	Dog B	Dog A	Dog A	Dog A	Dog A	Dog B	Dog A	Dog B	Dog A	Dog B	Dog B	Dog B	Dog B	Dog B	Dog A	Dog A	Dog B	Dog B	Dog A	Both	Both male	Both	6	6	0	12	MNMN	male	male	neutered	neutered	younger
556	Dog A	Similar	Dog A	Dog B	Dog A	Dog A	Similar	Dog A	NA	Dog A	Dog A	Dog A	Dog A	Dog A	Dog A	Dog A	Dog A	Dog A	Dog A	Dog A	Mixed sexes	Neither	8	2	6	18	MIFI	male	female	intact	intact	older
557	Similar	Similar	Similar	Dog B	Similar	Similar	Similar	Dog A	Dog B	Dog B	Dog A	Similar	Similar	Dog B	Similar	Similar	Dog A	Dog B	Dog B	Dog A	Mixed sexes	Dog B	1	3	-2	10	MIFN	male	female	intact	neutered	younger
558	Dog B	Dog B	NA	Similar	Similar	Dog B	Similar	Similar	Dog B	Dog B	Dog A	Similar	Similar	Similar	Dog B	Dog A	Dog B	Similar	Similar	Dog A	Mixed sexes	Dog B	5	2	3	15	FNMI	female	male	neutered	intact	similar
559	Dog A	Dog B	Dog B	Dog A	Dog A	Dog A	Dog A	Dog B	Dog A	Dog A	Dog A	Dog A	Dog A	Dog B	Dog A	Dog A	Dog B	Dog A	Dog B	Neither	Both female	Dog A	11	1	10	22	FNFI	female	female	neutered	intact	younger
560	Dog A	Dog B	Dog A	NA	NA	Dog A	Dog A	Dog A	Dog A	Dog A	Dog A	NA	Dog A	Dog B	Dog A	Dog A	Dog B	Similar	Dog B	Neither	Both female	Both	7	2	5	17	FNFN	female	female	neutered	neutered	younger
561	Dog A	Dog B	Dog B	Dog A	Dog A	Dog A	Dog B	Dog B	Dog A	Dog A	Dog A	Dog A	Dog B	Similar	Dog B	Dog B	Dog A	Dog A	Dog A	Neither	Both female	Neither	8	4	4	16	FIFI	female	female	intact	intact	older
562	Dog B	Dog B	Dog B	Similar	Similar	Dog B	Dog B	Similar	Similar	Similar	Dog B	Dog B	Similar	Similar	Dog B	Dog B	Dog A	Dog A	Dog A	Both	Both male	Both	6	1	5	17	MNMN	male	male	neutered	neutered	younger
563	Dog A	Dog B	Dog B	Similar	Dog B	Dog A	Dog B	Dog A	Dog B	Dog B	NA	Similar	Dog A	Dog A	Dog B	Dog B	Dog A	Similar	Dog A	Dog A	Mixed sexes	Both	3	6	-3	9	MNFN	male	female	neutered	neutered	older
564	Dog B	Dog B	Dog B	Dog B	Dog B	Dog B	Dog B	Dog A	Dog A	Dog A	Dog A	Dog B	Dog A	Dog A	Dog B	Dog B	Dog B	Dog B	Dog A	Dog A	Mixed sexes	Dog A	7	5	2	14	FIMN	female	male	intact	neutered	younger
565	Dog B	Dog B	Dog A	Dog B	Dog B	Dog B	Dog A	Dog A	Dog B	Dog B	Dog A	Dog A	Dog A	Dog A	Dog B	Dog A	Dog A	Dog B	Dog B	Dog A	Mixed sexes	Neither	8	4	4	16	FIMI	female	male	intact	intact	older
566	Similar	Similar	Dog B	Dog B	Similar	Dog A	NA	Similar	Similar	Similar	Dog B	Dog B	Similar	Similar	Dog B	Dog B	Dog A	Dog B	Dog A	Dog B	Mixed sexes	Dog A	2	5	-3	9	FNMI	female	male	neutered	intact	older
567	Dog B	Dog A	Dog B	Dog B	Dog B	Dog A	Dog B	Similar	Similar	Dog B	Dog B	NA	Similar	Similar	Dog B	Dog B	Dog A	Dog B	Dog A	Dog B	Mixed sexes	Dog B	6	3	3	15	MNFI	male	female	neutered	intact	younger
568	Dog A	Dog A	Dog A	Dog A	Dog B	Dog A	Dog A	Dog A	Dog B	Dog B	Dog A	Dog B	Dog B	Dog A	Dog B	Dog A	Dog B	Dog A	Dog B	Neither	Both female	Both	5	7	-2	10	FNFN	female	female	neutered	neutered	younger
569	Dog A	Dog B	Dog B	Dog A	Dog A	Dog A	Dog A	Dog B	Dog A	Dog B	Dog A	Dog B	Dog B	Dog B	Dog B	Dog B	Dog B	Dog A	Similar	Both	Both male	Neither	6	6	0	12	MIMI	male	male	intact	intact	similar
570	Dog A	Dog A	Dog B	Dog A	Dog A	Dog A	Dog B	Dog B	Dog A	Similar	Dog B	Dog A	Similar	Dog B	Similar	Dog B	Dog B	Dog B	Dog A	Both	Both male	Dog A	7	2	5	17	MNMI	male	male	neutered	intact	older
571	Dog B	Dog A	Dog A	NA	NA	Dog B	Dog B	Dog B	Dog B	Dog B	NA	Dog B	Similar	Dog B	NA	Dog B	Dog B	Similar	Dog A	Neither	Both female	Both	6	1	5	17	FNFN	female	female	neutered	neutered	younger
572	Dog B	Dog B	Dog B	Dog A	Similar	Dog B	Dog B	Similar	Dog A	Similar	Dog A	Dog A	Dog B	Dog B	NA	NA	Dog B	NA	Dog A	Both	Both male	Neither	3	5	-2	10	MIMI	male	male	intact	intact	younger
573	Dog A	Dog A	Dog B	Dog A	Dog A	Dog A	Dog B	Dog A	Dog A	Dog A	Dog A	Dog A	Dog B	Dog B	Dog A	Dog A	Dog B	Dog B	Dog A	Dog B	Mixed sexes	Dog B	11	1	10	22	FIMN	female	male	intact	neutered	older
574	Dog A	Similar	Similar	Similar	Dog A	Dog A	Dog A	Similar	Dog A	Dog A	Dog B	Dog B	Similar	Dog A	Dog A	Dog B	Dog B	Similar	Dog A	Dog B	Mixed sexes	Neither	5	3	2	14	FIMI	female	male	intact	intact	older
575	Similar	Dog B	NA	Similar	Similar	Dog A	Dog A	Dog A	Similar	Dog A	Similar	Dog A	Dog A	Similar	Dog B	Dog A	Dog A	Similar	Dog A	Both	Both male	Both	5	2	3	15	MNMN	male	male	neutered	neutered	older
576	Similar	Dog B	NA	Dog B	Similar	NA	Dog B	Similar	Similar	Similar	Dog A	Dog B	Similar	Similar	NA	Dog B	Dog B	Similar	Dog A	Dog A	Mixed sexes	Both	1	4	-3	9	MNFN	male	female	neutered	neutered	older
577	Dog A	Dog A	Dog B	Dog A	Dog A	Dog A	Similar	Similar	Dog A	Similar	Dog A	Similar	Dog A	Similar	NA	Dog B	Similar	Similar	Dog A	Both	Both male	Neither	8	1	7	19	MIMI	male	male	intact	intact	older
578	Similar	Dog B	Dog B	Dog A	Dog B	NA	NA	Dog B	Dog B	Dog A	Dog A	Dog B	Dog B	Dog B	NA	Dog B	Dog A	Dog B	Dog A	Neither	Both female	Both	4	6	-2	10	FNFN	female	female	neutered	neutered	older
579	Dog A	Dog A	Dog B	Dog B	Dog B	Similar	Similar	Dog A	Similar	Dog B	Dog B	Dog A	Similar	Dog B	Dog A	Dog B	Dog B	Similar	Dog A	Neither	Both female	Both	4	5	-1	11	FNFN	female	female	neutered	neutered	older
580	Dog A	Dog A	Dog B	Similar	Dog A	Similar	Dog B	Similar	Similar	Dog A	Dog A	Dog A	Similar	Similar	NA	Dog A	Dog A	Similar	Dog A	Both	Both male	Neither	7	0	7	19	MIMI	male	male	intact	intact	older
581	Dog B	Dog B	Dog A	Dog B	Dog B	Dog B	Dog A	Similar	Dog A	Dog B	Dog B	Dog A	Dog A	Dog A	Dog B	Dog B	Dog B	Similar	Dog A	Neither	Both female	Neither	9	3	6	18	FIFI	female	female	intact	intact	younger
582	Dog A	Similar	Dog B	Dog A	Dog A	Dog A	Dog B	Similar	Similar	Dog A	Similar	Dog A	Similar	Similar	Dog A	Similar	Dog A	Dog A	Similar	Neither	Both female	Both	7	0	7	19	FNFN	female	female	neutered	neutered	similar
583	Dog B	Dog A	Dog B	Dog B	Dog B	Dog A	Dog A	Dog A	Dog B	Dog B	Dog B	Dog A	Dog A	Dog A	Dog A	Dog A	Dog B	Dog B	Dog A	Dog B	Mixed sexes	Both	5	7	-2	10	MNFN	male	female	neutered	neutered	younger
584	Dog A	Dog A	Dog B	Dog B	Dog B	Dog A	Dog B	Similar	Dog A	Dog A	Dog A	Dog A	Similar	Dog B	Dog A	Dog A	Dog B	Dog B	Dog B	Neither	Both female	Both	9	2	7	19	FNFN	female	female	neutered	neutered	younger
585	Dog A	Dog B	Dog B	Similar	Dog A	Dog A	Dog B	Similar	Similar	Similar	Dog A	Similar	Similar	Dog B	Dog A	Dog B	Dog A	Similar	Similar	Both	Both male	Neither	5	2	3	15	MIMI	male	male	intact	intact	similar
586	Dog A	Dog A	Dog B	Similar	Similar	Dog A	Dog A	Dog B	Dog A	Dog B	Dog B	Dog A	Dog A	Dog B	Dog A	Dog A	Dog A	Dog A	Dog A	Both	Both male	Both	8	2	6	18	MNMN	male	male	neutered	neutered	older
587	Dog A	Dog A	Dog A	Dog A	Dog A	Dog B	Dog A	Dog A	Dog A	Dog A	Dog A	Dog B	Dog A	Dog B	Dog B	Dog B	Dog A	Dog A	Dog A	Neither	Both female	Both	7	5	2	14	FNFN	female	female	neutered	neutered	older
588	Dog B	Dog B	Dog A	Dog B	Dog B	Dog B	Dog B	Dog A	Dog B	Dog B	Dog B	Dog B	Dog A	Dog B	Dog B	Dog B	Dog A	Dog B	Dog A	Neither	Both female	Both	11	1	10	22	FNFN	female	female	neutered	neutered	younger
589	Dog A	Dog B	NA	Dog A	Similar	Dog A	Dog A	Similar	Dog A	Similar	Dog A	Dog A	Dog B	Dog B	Dog A	Dog A	Dog A	Dog A	Dog A	Both	Both male	Dog B	7	2	5	17	MIMN	male	male	intact	neutered	older
590	Dog A	Dog B	Dog B	Dog A	Dog A	Dog A	Dog B	Dog B	Dog A	Dog A	Dog A	Dog A	Dog B	Dog B	Dog A	Dog B	Dog A	Dog B	Dog A	Dog A	Mixed sexes	Neither	9	3	6	18	MIFI	male	female	intact	intact	older
591	Dog A	Dog B	Dog B	NA	Dog B	Dog A	Dog B	Similar	NA	NA	Dog A	Dog B	Similar	Similar	Similar	Dog A	Dog A	Dog B	Dog A	Both	Both male	Dog B	4	3	1	13	MIMN	male	male	intact	neutered	older
592	Dog A	Dog B	Dog B	Dog B	Dog A	Dog B	Dog B	Dog B	Dog A	Dog A	Dog A	Dog B	Dog B	Dog B	Dog B	Dog B	Dog A	Dog B	Dog A	Dog A	Mixed sexes	Dog A	5	7	-2	10	MNFI	male	female	neutered	intact	older
593	Dog A	Dog A	Dog A	Dog B	Dog B	Dog B	Dog B	Dog B	Dog B	Dog B	Dog A	Dog A	Dog B	Dog A	Dog A	Dog A	Dog B	Dog B	Dog A	Both	Both male	Neither	5	7	-2	10	MIMI	male	male	intact	intact	older
594	Dog A	Similar	NA	Dog A	Dog A	Dog A	Similar	Dog A	NA	NA	Similar	Similar	Dog B	Dog B	Dog A	Similar	Similar	Dog B	Dog A	Both	Both male	Neither	4	1	3	15	MIMI	male	male	intact	intact	older
595	Dog A	Dog B	Dog B	Dog B	Dog B	Dog A	Dog B	Dog A	Dog B	Dog A	Dog B	Dog B	Dog B	Dog B	Dog A	Dog A	Dog B	Dog A	Dog B	Dog B	Mixed sexes	Both	5	7	-2	10	FNMN	female	male	neutered	neutered	younger
596	Dog A	NA	Similar	NA	NA	NA	Similar	Similar	NA	NA	NA	NA	Similar	Similar	NA	Dog B	Dog A	Similar	Dog A	Dog B	Mixed sexes	Dog A	0	1	-1	11	FNMI	female	male	neutered	intact	older
597	Dog A	Similar	Dog A	Dog A	Dog A	Dog A	Dog A	Similar	Dog A	Similar	Similar	Similar	Dog B	Dog A	Dog A	Dog A	Dog B	Dog B	Similar	Neither	Both female	Both	6	2	4	16	FNFN	female	female	neutered	neutered	similar
598	Dog A	Dog B	Dog B	Dog B	Similar	Dog A	Similar	Similar	Similar	Similar	Similar	Dog A	Similar	Similar	Similar	Similar	Dog A	Dog A	Dog A	Dog B	Mixed sexes	Dog B	3	2	1	13	FIMN	female	male	intact	neutered	older
599	Dog B	Dog A	Dog A	Dog B	Dog B	Dog B	Dog B	Similar	Dog A	Dog B	Dog B	Dog B	Similar	Dog A	Dog B	Dog B	Dog B	Similar	Dog A	Neither	Both female	Both	9	2	7	19	FNFN	female	female	neutered	neutered	younger
600	Similar	Dog B	Dog B	Similar	Dog B	Dog A	Dog A	Similar	Dog A	Dog A	Dog A	Dog A	Dog A	Dog A	Dog B	Dog B	Dog B	Similar	Dog A	Dog A	Mixed sexes	Dog A	7	4	3	15	MNFI	male	female	neutered	intact	older
601	Dog A	Dog B	Dog B	Dog A	Dog A	Dog A	Dog B	Dog A	Dog B	Dog A	Dog A	Dog B	Dog A	Dog A	Dog B	Dog B	Dog A	Dog A	Dog A	Neither	Both female	Both	7	5	2	14	FNFN	female	female	neutered	neutered	older
602	Dog B	Dog B	NA	Dog A	Dog B	Dog B	Dog B	Dog B	Dog B	Similar	Dog A	Dog B	Dog B	Dog B	Dog B	Dog B	Dog B	Dog B	Dog A	Dog A	Mixed sexes	Dog B	8	2	6	18	FNMI	female	male	neutered	intact	younger
603	Dog A	Dog A	Dog B	Similar	Similar	Dog A	Dog B	Similar	Dog A	Dog A	Dog B	Dog A	Dog A	Dog B	Dog A	Dog A	Dog B	Dog B	Dog A	Both	Both male	Neither	9	1	8	20	MIMI	male	male	intact	intact	older
604	Dog A	Dog B	NA	Dog A	Dog A	Dog A	Dog A	Dog B	Dog B	Dog A	Dog A	Dog A	Dog A	Dog B	Dog B	Dog B	Dog A	Dog A	Dog A	Both	Both male	Neither	7	4	3	15	MIMI	male	male	intact	intact	older
605	Similar	Dog A	Dog A	Dog A	Dog B	Similar	NA	Similar	Dog B	Similar	Dog B	Similar	Similar	NA	NA	Dog B	Dog A	Similar	Dog A	Both	Both male	Dog A	2	5	-3	9	MNMI	male	male	neutered	intact	older
606	Dog A	Dog A	NA	Dog A	Dog A	Dog A	Dog A	Similar	NA	Similar	Dog B	Dog A	Dog A	Dog A	Dog A	Dog B	Dog B	Similar	Dog A	Both	Both male	Dog A	7	2	5	17	MNMI	male	male	neutered	intact	older
607	Dog A	Dog B	Dog B	Similar	Similar	Dog A	Dog A	Similar	Dog A	Similar	NA	Dog A	Similar	Dog A	Dog B	Dog B	Dog A	Similar	Dog A	Neither	Both female	Neither	4	3	1	13	FIFI	female	female	intact	intact	older
608	Dog A	Dog A	Dog A	Dog B	Dog B	Dog A	Dog A	Dog B	Dog A	Dog A	Dog B	Dog A	Dog B	Dog A	Dog A	Dog A	Dog B	Dog A	Dog B	Dog B	Mixed sexes	Both	7	5	2	14	FNMN	female	male	neutered	neutered	younger
609	Dog A	Dog B	Dog B	Dog B	Dog B	Dog A	Dog B	Dog B	Dog B	Dog B	Dog B	Dog B	Dog A	Dog A	Dog A	Dog B	Dog A	Dog B	Dog A	Both	Both male	Dog B	4	8	-4	8	MIMN	male	male	intact	neutered	older
610	Dog B	Dog B	Dog B	Dog B	Dog B	Dog B	Dog A	Dog B	Dog B	Dog B	Dog B	Dog A	Dog A	Dog A	Dog B	Dog B	Dog A	Dog B	Dog A	Neither	Both female	Neither	9	3	6	18	FIFI	female	female	intact	intact	younger
611	Dog B	Dog A	NA	Dog B	Dog B	Dog B	Dog B	Similar	Dog B	Dog B	Similar	Dog B	Similar	Dog B	Dog A	Dog B	Dog A	Dog B	Dog A	Both	Both male	Neither	7	2	5	17	MIMI	male	male	intact	intact	younger
612	Dog B	Dog B	Dog B	Dog A	Dog A	Dog B	Dog A	Dog A	Dog B	Dog A	Dog B	Dog B	Dog B	Dog A	Dog B	Dog B	Dog A	Dog A	Dog A	Neither	Both female	Both	8	4	4	16	FNFN	female	female	neutered	neutered	younger
613	Dog A	Dog A	Dog B	Similar	NA	Dog A	Dog A	Similar	Dog B	Dog A	Dog B	Dog A	Similar	Dog A	NA	Dog B	Similar	Dog B	Dog A	Both	Both male	Dog A	5	3	2	14	MNMI	male	male	neutered	intact	older
614	Dog A	Dog B	Dog B	Similar	Dog A	Dog A	Dog B	Dog B	Dog A	Dog B	Dog A	Dog A	Dog B	Dog B	Dog A	Dog B	Dog A	Dog B	Dog A	Both	Both male	Both	7	4	3	15	MNMN	male	male	neutered	neutered	older
615	Dog A	Dog B	Dog B	Dog A	Dog A	Dog A	Dog B	Dog B	Dog B	Dog A	Dog B	Dog A	Dog A	Dog A	Dog B	Dog B	Dog A	Dog B	Dog A	Dog B	Mixed sexes	Both	7	5	2	14	FNMN	female	male	neutered	neutered	older
616	Dog A	Dog A	Dog A	Dog A	Dog A	Dog A	Dog B	Dog A	Dog A	Dog A	Dog A	Dog A	Dog A	Dog B	Dog A	Dog A	Dog B	Dog B	Dog A	Neither	Both female	Neither	11	1	10	22	FIFI	female	female	intact	intact	older
617	Dog A	Dog B	Dog B	Dog A	Dog A	Dog A	Dog B	Dog B	Dog A	Dog A	Similar	Dog A	Dog B	Dog B	Similar	Dog B	Dog A	Dog A	Dog A	Dog A	Mixed sexes	Dog A	7	3	4	16	MNFI	male	female	neutered	intact	older
618	Dog B	Dog B	Dog A	Dog A	Similar	Dog B	Dog B	Dog B	Dog B	Dog B	Dog B	Dog B	Dog B	Similar	Similar	Dog B	Dog A	Similar	Dog A	Dog A	Mixed sexes	Both	9	1	8	20	FNMN	female	male	neutered	neutered	younger
619	Dog A	Dog B	Similar	Dog B	Dog B	Dog A	Dog B	Dog A	Dog A	Dog B	Dog A	Dog A	Dog A	Dog A	Dog A	Dog B	Dog A	Dog B	Dog A	Dog A	Mixed sexes	Both	6	5	1	13	MNFN	male	female	neutered	neutered	older
620	NA	Dog A	Dog A	Dog B	Dog B	NA	Dog B	Dog B	Similar	Similar	Similar	NA	Dog A	Dog A	NA	Dog B	Similar	Similar	Dog A	Both	Both male	Neither	2	4	-2	10	MIMI	male	male	intact	intact	older
621	Dog A	Dog A	Dog B	Dog A	Dog A	NA	Dog A	Similar	Dog A	Dog B	Dog A	Dog B	Similar	Similar	NA	Similar	Dog A	Dog B	Dog A	Dog A	Mixed sexes	Dog B	6	2	4	16	MIFN	male	female	intact	neutered	older
622	Dog A	Dog B	Dog A	Dog A	Dog A	Dog A	Dog A	Dog A	Dog A	Dog A	Dog B	Dog A	Dog B	Dog A	Dog B	Dog A	Dog A	Dog A	Dog B	Neither	Both female	Both	7	5	2	14	FNFN	female	female	neutered	neutered	younger
623	Similar	Dog A	NA	Dog B	Dog B	Dog A	Dog B	Dog A	Dog A	Dog B	NA	Dog A	Dog B	Dog B	Dog A	Dog A	Dog A	Similar	Dog A	Dog A	Mixed sexes	Both	6	4	2	14	MNFN	male	female	neutered	neutered	older
624	Dog B	NA	Similar	Dog A	Dog A	NA	Dog A	Similar	Dog B	Dog A	NA	Similar	Dog A	Dog A	Dog B	Dog B	Dog B	Dog B	Dog A	Neither	Both female	Neither	3	4	-1	11	FIFI	female	female	intact	intact	younger
625	Dog A	Dog B	Dog B	Dog A	Dog A	Dog A	Dog B	Dog A	Dog A	Dog A	Dog B	Dog A	Dog A	Dog A	Dog B	Dog B	Dog A	Dog A	Dog A	Neither	Both female	Neither	8	4	4	16	FIFI	female	female	intact	intact	older
626	Dog A	Dog A	NA	NA	NA	Dog A	Dog A	Dog A	Dog A	Dog A	Dog A	Dog A	Dog B	Dog B	Dog A	Dog A	Dog B	Dog A	Dog B	Neither	Both female	Dog A	8	1	7	19	FNFI	female	female	neutered	intact	younger
627	Dog B	Dog A	Dog A	Dog A	Dog A	Similar	Dog A	Dog A	Similar	Dog A	Similar	Dog A	Dog A	Dog B	Dog A	Dog A	Dog B	Similar	Similar	Neither	Both female	Neither	1	8	-7	5	FIFI	female	female	intact	intact	similar
628	Dog A	Dog B	Dog B	Dog B	Similar	Dog B	Dog B	Similar	Dog A	Dog A	Dog B	Dog B	Similar	Dog A	NA	Similar	Similar	NA	NA	Dog B	Mixed sexes	Neither	3	5	-2	10	FIMI	female	male	intact	intact	similar
629	Dog B	Dog B	Dog B	Dog B	Dog A	Dog A	Dog B	Dog B	Dog B	Dog A	Dog B	Dog A	Dog B	Dog B	Dog B	Dog B	Dog A	Dog B	Dog A	Dog A	Mixed sexes	Dog B	7	5	2	14	FNMI	female	male	neutered	intact	younger
630	Dog A	Dog A	Dog B	Similar	Similar	Dog B	Dog A	Similar	Dog A	Similar	Dog A	Similar	Dog A	Dog B	Dog A	Dog B	Dog B	Similar	Dog A	Dog A	Mixed sexes	Neither	6	2	4	16	MIFI	male	female	intact	intact	older
631	Dog A	Dog A	Dog B	NA	NA	NA	Dog A	Dog B	Similar	Similar	Dog A	Similar	Dog A	Dog A	Dog B	Dog B	Dog A	Similar	Dog A	Both	Both male	Neither	4	2	2	14	MIMI	male	male	intact	intact	older
632	Dog A	Similar	Dog B	Dog A	Dog A	Similar	Dog B	Similar	Dog A	Dog A	Similar	Dog B	Similar	Dog B	Dog A	Dog A	Dog B	Similar	Dog A	Dog B	Mixed sexes	Both	7	1	6	18	FNMN	female	male	neutered	neutered	older
633	Dog A	Dog A	Similar	Similar	Similar	NA	Dog B	Dog B	Dog B	Dog A	Dog B	Dog A	Similar	Dog A	NA	Dog B	Dog A	Dog B	Dog A	Neither	Both female	Both	3	3	0	12	FNFN	female	female	neutered	neutered	older
634	Dog B	Dog A	Dog A	Similar	Dog A	Dog B	Dog A	Dog A	Dog B	NA	Dog B	NA	Dog A	Dog A	Dog A	Dog A	Dog B	Similar	Similar	Dog B	Mixed sexes	Dog B	4	5	-1	11	MNFI	male	female	neutered	intact	similar
635	NA	Dog A	Dog A	Dog A	Dog A	NA	NA	Similar	Dog B	Dog A	NA	Dog A	Similar	Dog B	Similar	Dog B	Dog B	Dog B	Dog A	Dog B	Mixed sexes	Both	5	3	2	14	FNMN	female	male	neutered	neutered	older
636	Similar	Dog A	Dog B	Dog B	Similar	Similar	Dog B	Similar	Dog A	Dog A	Dog B	Similar	Similar	Dog B	Similar	Similar	Dog A	Similar	Dog A	Neither	Both female	Both	4	2	2	14	FNFN	female	female	neutered	neutered	older
637	Dog A	Dog B	NA	Dog A	Similar	Dog A	Dog A	Dog B	Dog A	Dog A	Dog A	Dog A	Dog A	Dog A	Dog B	Dog A	Dog A	Dog A	Dog B	Neither	Both female	Both	8	2	6	18	FNFN	female	female	neutered	neutered	younger
638	Dog A	Dog A	Dog A	Dog A	Dog A	Dog A	Dog B	Dog A	Dog A	Dog A	Dog A	Dog A	Dog A	Dog B	Dog A	Dog A	Dog B	Dog A	Dog A	Both	Both male	Both	11	1	10	22	MNMN	male	male	neutered	neutered	older
639	Dog B	Dog A	Dog A	Dog A	Dog B	Dog B	Similar	Similar	Dog A	Dog B	Similar	Similar	Dog A	Similar	Dog A	Similar	Dog A	Similar	Similar	Both	Both male	Both	4	5	-1	11	MNMN	male	male	neutered	neutered	similar
640	Dog A	Dog B	Dog A	Dog A	Dog A	Dog A	Dog A	Dog A	Similar	Similar	Dog B	Dog A	Dog B	Dog B	Dog A	Dog A	Dog A	Similar	Dog A	Both	Both male	Both	6	4	2	14	MNMN	male	male	neutered	neutered	older
641	Dog A	Dog B	Similar	Similar	Similar	Dog A	Dog B	Dog B	Dog A	Dog A	Similar	Dog B	Dog B	Dog B	Dog A	Dog B	Dog A	Dog A	Dog A	Both	Both male	Neither	4	4	0	12	MIMI	male	male	intact	intact	older
642	Dog A	Dog A	Dog B	Dog B	NA	Dog A	NA	Dog B	Dog A	Dog A	Dog B	Dog B	Dog A	Dog A	Dog B	Dog B	NA	Dog B	Dog A	Dog B	Mixed sexes	Both	6	5	1	13	FNMN	female	male	neutered	neutered	older
643	Dog A	Dog A	Dog A	Dog B	Similar	Dog A	Dog B	Similar	Dog B	Similar	Dog A	Dog A	Similar	Dog A	Similar	Dog B	Similar	Similar	Dog A	Dog A	Mixed sexes	Both	4	4	0	12	MNFN	male	female	neutered	neutered	older
644	Dog A	Dog B	Dog B	Dog A	Similar	NA	Dog B	Dog B	Dog A	Dog A	Dog B	Dog B	NA	Dog B	Dog B	Dog B	Dog B	Similar	Dog A	Neither	Both female	Both	4	5	-1	11	FNFN	female	female	neutered	neutered	older
645	Dog A	Dog A	Dog B	NA	NA	Dog A	Similar	Similar	Similar	Similar	Similar	NA	Dog A	Dog A	Dog A	Dog B	Dog B	Similar	Dog A	Dog B	Mixed sexes	Dog A	5	1	4	16	FNMI	female	male	neutered	intact	older
646	Dog A	Dog A	Dog A	Dog A	Dog A	Dog A	Dog A	Dog B	Dog A	Dog A	Dog B	Dog B	Dog A	Dog A	Dog B	Dog A	Dog B	Dog B	Dog A	Dog B	Mixed sexes	Dog A	8	4	4	16	FNMI	female	male	neutered	intact	older
647	Dog A	Similar	Dog A	Dog A	Similar	Similar	Dog A	Similar	Dog A	Similar	Similar	Dog A	Similar	Dog A	Dog B	Dog A	Dog A	Dog A	Dog B	Both	Both male	Dog A	4	2	2	14	MNMI	male	male	neutered	intact	younger
648	Dog A	Dog A	Dog A	Dog B	Dog B	Dog A	Dog A	Dog A	Dog A	Dog A	Dog B	Dog A	Dog A	Dog A	Dog A	Dog A	Dog B	Dog A	Dog A	Dog A	Mixed sexes	Dog A	8	4	4	16	MNFI	male	female	neutered	intact	older
649	Dog A	Dog A	Dog B	Dog A	Similar	Similar	Dog A	Dog A	Dog A	Dog A	Similar	Dog B	Similar	Dog B	Dog B	Dog B	Dog A	Dog A	Similar	Dog B	Mixed sexes	Both	5	3	2	14	FNMN	female	male	neutered	neutered	similar
650	Dog A	Similar	Dog B	Dog A	Dog A	Dog A	Dog A	Similar	Similar	Similar	Dog A	Dog A	Similar	Similar	Similar	Dog A	Dog B	Dog B	Dog B	Dog A	Mixed sexes	Neither	7	0	7	19	MIFI	male	female	intact	intact	younger
651	Similar	Dog A	Similar	Similar	Similar	Similar	Dog A	Similar	Similar	Similar	Similar	Dog A	Similar	Similar	Dog A	Dog A	Dog B	Similar	Similar	Both	Both male	Both	4	0	4	16	MNMN	male	male	neutered	neutered	similar
652	Dog A	Dog B	Dog A	Dog B	Dog B	Dog A	Dog B	Dog A	Dog A	Dog A	Dog B	Dog A	Dog A	Dog A	Dog B	Dog B	Dog B	Dog B	Dog A	Neither	Both female	Dog A	5	7	-2	10	FNFI	female	female	neutered	intact	older
653	Dog B	Dog B	Dog B	NA	Dog B	Dog A	Dog B	Dog A	Dog B	Dog B	Dog B	Dog B	Dog B	Dog A	Dog B	Dog B	Dog A	Similar	Dog A	Neither	Both female	Neither	9	2	7	19	FIFI	female	female	intact	intact	younger
654	Dog A	Dog B	NA	Dog A	Dog B	NA	Dog B	Dog B	Dog B	Dog A	Dog B	Dog A	NA	Dog B	NA	Dog B	Dog A	Dog B	Dog A	Dog B	Mixed sexes	Both	3	5	-2	10	FNMN	female	male	neutered	neutered	older
655	Dog A	Similar	NA	Similar	Dog B	Similar	NA	Similar	NA	Dog A	NA	Similar	Similar	Similar	Dog A	Dog A	Dog B	Similar	Dog A	Neither	Both female	Neither	3	1	2	14	FIFI	female	female	intact	intact	older
656	Dog B	Dog B	Dog A	Dog B	Dog B	Dog B	Dog B	Similar	Dog A	Dog B	Similar	Dog B	Similar	Dog A	Dog B	Dog B	Dog A	Dog B	Dog A	Both	Both male	Neither	9	1	8	20	MIMI	male	male	intact	intact	younger
657	Similar	Similar	Dog A	Dog B	Similar	Dog A	Dog B	Dog A	Dog A	Dog A	Dog B	Dog B	Dog A	Dog A	Dog A	Dog A	Dog B	Similar	Dog A	Dog B	Mixed sexes	Dog A	6	4	2	14	FNMI	female	male	neutered	intact	older
658	Dog A	Dog A	NA	Dog B	Dog B	NA	Dog A	Similar	Dog A	Dog B	Dog B	NA	Dog A	Dog A	NA	Similar	Dog B	Similar	Dog A	Dog B	Mixed sexes	Both	3	4	-1	11	FNMN	female	male	neutered	neutered	older
659	Dog A	Dog A	Dog A	Similar	Similar	Similar	Dog A	Similar	Similar	Similar	NA	Dog A	Dog A	Similar	Dog A	Dog A	Dog A	Similar	Dog A	Dog B	Mixed sexes	Neither	5	1	4	16	FIMI	female	male	intact	intact	older
660	Dog A	Dog A	Dog A	Dog B	Dog B	Dog A	Dog B	Dog A	Dog A	Dog A	Dog A	Dog A	Dog A	Dog B	Dog A	Dog A	Dog B	Dog A	Dog B	Both	Both male	Neither	9	3	6	18	MIMI	male	male	intact	intact	younger
661	Dog B	Dog B	Dog A	Dog A	Dog A	Dog B	Dog A	Similar	Similar	Similar	Dog B	Similar	Dog A	Dog A	Dog A	Dog A	Dog B	Dog B	Dog B	Dog B	Mixed sexes	Dog A	4	5	-1	11	MIFN	male	female	intact	neutered	older
662	Dog B	Dog B	Dog B	Dog B	NA	NA	Dog A	NA	NA	Dog B	Dog A	Dog A	Dog A	Dog A	Dog B	Dog B	Dog A	NA	Dog A	Dog A	Mixed sexes	Both	5	4	1	13	FNMN	female	male	neutered	neutered	younger
663	Dog A	Dog B	NA	Dog A	Similar	NA	Dog B	Dog B	Dog B	Dog A	Dog B	Dog B	Dog A	Dog B	NA	Dog B	Dog A	Dog B	Dog A	Dog B	Mixed sexes	Dog A	3	5	-2	10	FNMI	female	male	neutered	intact	older
664	Dog A	Dog B	Dog B	Dog A	Dog A	Dog A	Dog B	Dog A	Dog B	Dog A	Dog B	NA	Dog B	Dog B	Dog A	Dog B	Dog B	Dog B	Dog A	Dog B	Mixed sexes	Neither	6	5	1	13	FIMI	female	male	intact	intact	older
665	Dog A	Dog A	Dog B	Dog A	Similar	Similar	Dog B	Dog A	Similar	Similar	Dog B	Dog A	Dog A	Dog A	Dog B	Similar	Dog A	Dog A	Dog A	Dog B	Mixed sexes	Neither	5	2	3	15	FIMI	female	male	intact	intact	older
666	Dog B	Dog B	Dog B	Similar	Similar	Dog A	Dog A	Similar	Dog A	Similar	NA	Dog A	Similar	Dog A	Dog B	Dog B	Dog A	Similar	Dog A	Dog A	Mixed sexes	Both	3	4	-1	11	FNMN	female	male	neutered	neutered	younger
667	Dog A	Dog B	NA	NA	NA	NA	Dog A	NA	Dog A	NA	NA	NA	NA	NA	Dog B	Dog B	Dog A	Dog B	Dog A	Neither	Both female	Neither	1	3	-2	10	FIFI	female	female	intact	intact	older
668	Similar	NA	Dog A	Dog B	Dog A	NA	Dog B	Dog B	NA	Dog B	Dog A	Dog A	NA	Dog B	Dog A	Dog A	Dog A	Dog B	Dog A	Dog A	Mixed sexes	Dog A	5	3	2	14	MNFI	male	female	neutered	intact	older
669	Dog B	Dog A	Dog A	Dog A	Similar	Dog B	Dog A	Dog B	Dog B	Dog B	Dog A	Dog B	Dog B	Dog A	Dog B	Dog B	Dog A	Dog B	Dog A	Both	Both male	Neither	8	3	5	17	MIMI	male	male	intact	intact	younger
670	Dog B	Dog B	Dog B	Dog B	NA	Dog B	Similar	Similar	Dog B	Similar	NA	Similar	Similar	Dog A	NA	Dog B	Dog A	Dog A	Dog A	Neither	Both female	Both	5	1	4	16	FNFN	female	female	neutered	neutered	younger
671	Dog A	Dog A	NA	Similar	Similar	Dog A	Dog B	Dog A	Similar	Dog A	Similar	Dog A	Dog B	Dog B	Dog A	Dog A	Dog B	Similar	Similar	Both	Both male	Both	6	1	5	17	MNMN	male	male	neutered	neutered	similar
672	Dog B	Dog B	Dog A	Dog B	Dog B	Dog A	Similar	Similar	Dog A	Dog B	Similar	Dog A	Dog B	Dog A	Dog B	Dog B	Dog A	Dog A	Dog A	Neither	Both female	Neither	8	3	5	17	FIFI	female	female	intact	intact	younger
673	Dog B	Dog B	NA	Dog B	Dog B	Dog B	Dog B	Dog B	Dog A	Dog A	Dog B	Dog B	Dog B	Dog A	Dog A	Dog A	Dog A	Dog B	Dog A	Neither	Both female	Neither	7	4	3	15	FIFI	female	female	intact	intact	younger
674	Dog B	Dog B	Dog A	Dog B	Dog B	Dog B	Dog B	Dog B	Dog B	Dog B	Dog B	Dog B	Dog B	Dog A	Dog B	Dog B	Dog A	Dog B	Dog A	Dog A	Mixed sexes	Dog B	12	0	12	24	FNMI	female	male	neutered	intact	younger
675	Dog B	Dog A	Similar	Dog A	Dog B	Similar	Dog B	Similar	Similar	Similar	Similar	Dog B	Similar	Dog A	Similar	Dog B	Similar	Similar	Similar	Neither	Both female	Neither	3	2	1	13	FIFI	female	female	intact	intact	similar
676	Similar	Similar	NA	Similar	Similar	NA	NA	Similar	Dog A	Dog A	Dog B	Similar	Similar	Similar	NA	Similar	Dog A	Dog A	Dog B	Dog B	Mixed sexes	Dog A	2	1	1	13	FNMI	female	male	neutered	intact	younger
677	Dog B	Similar	Dog A	NA	NA	NA	Dog B	Similar	Dog B	Dog A	Dog B	Dog A	Similar	Dog B	Dog B	Dog B	Dog B	Similar	Dog A	Neither	Both female	Both	5	2	3	15	FNFN	female	female	neutered	neutered	younger
678	Dog A	Dog A	Dog A	Similar	Similar	Dog A	Dog A	Dog A	Similar	Dog A	Similar	Similar	Similar	Dog A	Dog A	Dog A	Dog B	Dog A	Dog B	Neither	Both female	Neither	5	1	4	16	FIFI	female	female	intact	intact	younger
679	Dog A	Dog A	Dog B	Dog A	Dog A	Dog A	Dog A	Dog A	Dog B	Dog B	Dog A	Dog A	Dog B	Dog A	Dog B	Dog B	Dog A	Dog A	Dog A	Neither	Both female	Both	7	5	2	14	FNFN	female	female	neutered	neutered	older
680	Dog A	Dog B	Dog A	Dog A	Dog A	Dog A	Dog A	Similar	Dog A	Dog A	Dog B	Dog B	Dog A	Dog B	Dog A	Dog A	Dog B	Similar	Dog A	Dog B	Mixed sexes	Dog A	8	4	4	16	FNMI	female	male	neutered	intact	older
681	Dog B	Similar	Dog B	Dog B	Dog B	Similar	Dog B	Dog B	NA	Dog B	Dog A	Similar	NA	Dog A	Dog B	Dog B	Dog B	Similar	Dog A	Both	Both male	Neither	5	2	3	15	MIMI	male	male	intact	intact	younger
682	Similar	Dog A	Dog B	Dog A	Dog B	Dog B	Dog A	Similar	Similar	Similar	Similar	Dog B	Similar	Similar	Similar	Dog B	Dog B	Dog B	Dog A	Dog A	Mixed sexes	Dog B	3	4	-1	11	MIFN	male	female	intact	neutered	older
683	Dog A	Dog B	Dog B	Dog A	Dog A	Dog A	Dog A	Dog A	Dog B	Dog A	Dog A	Dog A	Dog A	Dog A	Dog A	Dog B	Dog B	Dog A	Dog B	Both	Both male	Both	9	3	6	18	MNMN	male	male	neutered	neutered	younger
684	Similar	Dog B	NA	Dog A	Dog B	Dog A	NA	Dog B	Dog A	Dog B	Similar	Similar	NA	Dog B	Dog A	Dog A	Dog A	NA	Dog A	Dog A	Mixed sexes	Dog B	5	3	2	14	MIFN	male	female	intact	neutered	older
685	Dog B	Dog A	Dog B	Dog B	Dog B	Dog B	Dog B	Similar	Similar	Dog B	Dog A	Dog B	Similar	Dog A	Dog B	Dog B	Dog B	Dog B	Dog A	Both	Both male	Neither	7	3	4	16	MIMI	male	male	intact	intact	younger
686	Similar	Dog B	Dog B	Similar	Similar	Dog A	NA	Dog A	Dog B	Dog A	Dog A	Dog B	Dog A	Dog B	Dog A	Dog A	Dog A	Dog A	Similar	Dog A	Mixed sexes	Both	7	3	4	16	MNFN	male	female	neutered	neutered	similar
687	Dog A	Dog A	NA	Dog B	Dog A	Dog B	Dog A	Dog A	Dog A	Similar	Similar	Similar	Similar	Dog A	NA	Dog A	Dog B	Similar	Dog A	Both	Both male	Neither	4	2	2	14	MIMI	male	male	intact	intact	older
688	Dog A	Dog B	Dog A	Dog A	Dog A	Dog B	Dog B	Dog B	Dog A	Dog A	Dog A	Dog A	Dog B	Dog B	Dog A	Dog B	Dog B	Dog B	Dog A	Neither	Both female	Both	7	5	2	14	FNFN	female	female	neutered	neutered	older
689	Dog B	Dog A	Dog B	Dog A	Dog A	Dog B	Dog A	Similar	Similar	Similar	Dog B	Dog B	Similar	Dog A	Dog B	Dog B	Dog A	Similar	Dog A	Both	Both male	Neither	5	4	1	13	MIMI	male	male	intact	intact	younger
690	Dog A	Dog A	Dog A	Dog B	Similar	Similar	Dog B	Similar	Similar	Similar	Similar	Dog A	Dog B	Dog B	Dog A	Dog A	Dog A	Similar	Dog A	Dog A	Mixed sexes	Dog A	4	3	1	13	MNFI	male	female	neutered	intact	older
691	Dog A	Dog A	Dog B	Similar	Similar	Dog A	Similar	Dog B	Dog B	Similar	NA	Similar	Dog A	Dog A	Dog A	Dog B	Dog B	Dog B	Dog A	Neither	Both female	Neither	5	2	3	15	FIFI	female	female	intact	intact	older
692	Dog A	Dog A	Dog B	Similar	NA	Dog A	Dog A	Similar	Dog A	Similar	NA	Dog A	Dog A	Dog A	Dog A	NA	Dog A	Dog A	Dog A	Both	Both male	Neither	7	0	7	19	MIMI	male	male	intact	intact	older
693	Dog A	Dog B	Dog B	Dog B	Dog A	Dog A	Dog A	Dog A	Dog A	Dog B	Dog A	Dog A	Dog A	Dog A	Dog B	Dog B	Dog B	Dog A	Dog A	Both	Both male	Both	7	5	2	14	MNMN	male	male	neutered	neutered	older
694	Dog A	Dog A	Dog A	Dog B	Dog B	Dog B	Dog B	Similar	Dog B	Dog A	Dog B	NA	Similar	Dog B	NA	Dog B	Dog B	Similar	Similar	Dog B	Mixed sexes	Both	2	7	-5	7	FNMN	female	male	neutered	neutered	similar
695	Dog A	Similar	Dog A	Dog B	Dog B	Dog B	Dog B	Dog B	Dog B	Dog A	Dog A	Similar	Dog B	Dog B	Dog A	Dog A	Dog B	Dog A	Dog B	Both	Both male	Neither	4	6	-2	10	MIMI	male	male	intact	intact	younger
696	Dog A	Dog A	NA	Similar	Similar	Dog A	Dog B	Dog A	NA	Similar	Dog A	Dog A	Similar	Similar	NA	Dog B	Dog A	Dog B	Dog A	Neither	Both female	Neither	4	1	3	15	FIFI	female	female	intact	intact	older
697	Dog A	Dog B	Dog B	Dog A	Dog A	Dog B	Dog A	Dog B	Dog B	Dog A	Dog A	Dog B	Dog A	Dog A	Dog B	Dog B	Dog A	Dog A	Dog A	Dog A	Mixed sexes	Neither	6	6	0	12	MIFI	male	female	intact	intact	older
698	Dog A	Dog A	Similar	Dog B	Dog B	NA	Dog A	Similar	Dog B	NA	Similar	NA	Dog B	Dog B	Dog B	Similar	Dog B	Dog B	Dog B	Both	Both male	Dog A	1	5	-4	8	MNMI	male	male	neutered	intact	younger
699	Similar	Dog A	Similar	NA	NA	Similar	Similar	Dog A	Dog A	Similar	Dog B	Dog A	Similar	Similar	NA	NA	Dog A	Dog A	Dog B	Dog B	Mixed sexes	Dog B	3	1	2	14	FIMN	female	male	intact	neutered	younger
700	Dog A	Dog A	Similar	Similar	Similar	Similar	Similar	Similar	Dog A	Similar	Similar	Dog A	Similar	Similar	Dog A	Similar	Dog B	Similar	Dog A	Both	Both male	Neither	4	0	4	16	MIMI	male	male	intact	intact	older
701	Dog A	Dog B	Dog B	Dog A	Dog B	NA	Dog A	Dog B	Dog A	Dog A	Similar	Dog B	NA	Dog B	Similar	Similar	Dog A	Similar	Dog A	Both	Both male	Neither	4	3	1	13	MIMI	male	male	intact	intact	older
702	Dog A	Dog A	Dog A	Dog A	Dog B	Dog B	Dog A	Dog B	Dog B	Dog B	Dog A	Dog A	Dog B	Dog B	Dog A	Dog A	Dog B	Dog A	Dog A	Dog A	Mixed sexes	Neither	6	6	0	12	MIFI	male	female	intact	intact	older
703	Similar	Dog A	Dog B	Dog A	Dog B	Dog B	Dog B	Dog A	Similar	Similar	Dog A	Dog A	Dog A	Dog A	Dog B	Dog B	Dog B	Dog B	Dog A	Dog B	Mixed sexes	Both	6	4	2	14	FNMN	female	male	neutered	neutered	older
704	Dog A	Dog A	Dog B	Dog A	Dog B	Dog A	Dog B	Dog A	Dog A	Dog A	Dog B	Dog A	Similar	Dog B	Dog A	Dog A	Dog B	Dog B	Dog B	Dog B	Mixed sexes	Neither	9	2	7	19	FIMI	female	male	intact	intact	younger
705	Dog A	Dog A	Dog B	Dog A	Dog A	Dog A	Dog A	Dog A	Dog A	Dog A	Dog A	Dog A	Dog A	Dog B	Dog A	Dog B	Dog A	Dog A	Dog B	Both	Both male	Dog A	11	1	10	22	MNMI	male	male	neutered	intact	younger
706	Dog A	Similar	NA	Dog A	Dog A	Dog A	Dog A	Similar	Dog A	Dog A	Dog A	Dog A	Similar	Dog A	Dog A	Dog B	Dog A	Similar	Dog A	Dog A	Mixed sexes	Dog B	8	1	7	19	MIFN	male	female	intact	neutered	older
707	Dog A	Dog A	Similar	NA	Dog A	NA	Dog A	Dog B	Similar	Similar	Similar	Similar	Similar	Similar	Similar	Similar	Dog A	Dog A	Dog A	Dog B	Mixed sexes	Both	2	0	2	14	FNMN	female	male	neutered	neutered	older
708	Dog A	Dog B	Dog B	Dog B	Dog B	Dog A	Dog B	Dog B	Dog A	Dog A	Dog A	Dog B	Dog A	Dog A	Dog B	Dog B	Dog A	Dog A	Dog A	Neither	Both female	Both	6	6	0	12	FNFN	female	female	neutered	neutered	older
709	Similar	Dog A	Dog A	Dog A	Similar	Dog A	Dog B	Dog A	Dog A	Dog A	Dog A	Similar	Similar	Dog A	Similar	Dog B	Dog A	Similar	Similar	Dog A	Mixed sexes	Dog B	6	2	4	16	MIFN	male	female	intact	neutered	similar
710	Dog B	Dog B	NA	NA	NA	Similar	NA	Dog B	Similar	Similar	Similar	NA	Similar	Dog B	NA	Dog B	Similar	Similar	Dog A	Dog B	Mixed sexes	Both	2	0	2	14	MNFN	male	female	neutered	neutered	younger
711	Dog A	Dog A	Dog A	Dog A	Dog A	Dog A	Dog A	Dog A	Dog B	Dog B	Dog B	Dog A	Dog A	Dog A	Dog B	Dog B	Dog A	Dog A	Dog A	Dog B	Mixed sexes	Dog A	6	6	0	12	FNMI	female	male	neutered	intact	older
712	Dog A	Dog A	Dog B	Similar	Similar	NA	NA	Similar	Dog A	Dog A	Similar	Dog A	Dog B	Dog A	NA	Dog B	Dog A	Dog A	Dog A	Both	Both male	Neither	5	2	3	15	MIMI	male	male	intact	intact	older
713	Dog A	Dog A	Dog B	Dog A	Dog A	Dog A	Dog B	Dog B	Dog A	Dog A	Dog A	Dog A	Dog A	Dog B	Dog A	Dog A	Dog A	Dog A	Dog A	Dog A	Mixed sexes	Neither	12	0	12	24	MIFI	male	female	intact	intact	older
714	Dog A	Dog A	Dog A	Dog A	Dog A	Dog A	Dog A	Dog A	Dog B	Dog B	Dog B	Dog A	Dog A	Dog A	Dog B	Dog B	Dog A	Dog A	Dog A	Dog B	Mixed sexes	Dog A	6	6	0	12	FNMI	female	male	neutered	intact	older
715	Dog A	Dog B	Dog B	Dog A	Dog A	Dog A	Dog B	Dog B	Dog A	Dog A	Dog B	Dog A	Dog A	Dog B	Dog A	Dog A	Dog A	Dog A	Dog A	Both	Both male	Dog B	10	2	8	20	MIMN	male	male	intact	neutered	older
716	NA	Dog A	Dog B	Similar	Dog B	Dog B	Dog B	Dog B	Similar	Dog A	Similar	Similar	Dog A	Dog A	Dog A	Dog A	Dog B	Dog B	Dog A	Both	Both male	Both	6	2	4	16	MNMN	male	male	neutered	neutered	older
717	Dog B	Dog B	NA	Dog A	Dog A	Similar	Dog A	Dog B	Dog A	Dog B	Dog B	NA	Dog A	Dog A	Dog B	Dog B	Dog A	Dog A	Dog A	Neither	Both female	Both	5	4	1	13	FNFN	female	female	neutered	neutered	younger
718	Dog A	Dog A	Dog A	Similar	Similar	NA	Dog B	Similar	Similar	Similar	Similar	Similar	Similar	Dog B	Dog A	Similar	Dog B	Similar	Dog A	Dog A	Mixed sexes	Dog B	2	1	1	13	MIFN	male	female	intact	neutered	older
719	Dog B	Dog B	Dog A	Dog A	NA	NA	NA	Dog B	Similar	Dog B	NA	NA	Dog B	Dog A	Dog B	Dog B	Dog A	Dog A	Dog B	Dog A	Mixed sexes	Dog A	6	1	5	17	FIMN	female	male	intact	neutered	older
720	Dog A	Dog B	NA	NA	Similar	Similar	Dog B	Dog B	NA	Dog A	Similar	Dog B	Similar	Similar	Dog B	Dog B	Dog A	Similar	Dog A	Both	Both male	Neither	1	4	-3	9	MIMI	male	male	intact	intact	older
721	Dog A	Dog A	Dog A	Dog A	Dog A	Dog A	Dog A	Dog A	Dog B	Dog B	Dog B	Dog A	Dog A	Dog A	Dog B	Dog B	Dog A	Dog A	Dog A	Dog B	Mixed sexes	Dog A	6	6	0	12	FNMI	female	male	neutered	intact	older
722	Dog A	Dog A	Dog A	Dog A	Dog A	Dog B	Dog A	Dog B	Dog A	Dog A	Similar	NA	Dog B	Dog B	NA	Dog A	Dog A	Dog A	Dog B	Neither	Both female	Neither	6	3	3	15	FIFI	female	female	intact	intact	younger
723	Dog A	Dog A	Dog A	Dog A	Dog A	Dog A	Dog A	Dog A	Dog B	Dog B	Dog B	Dog A	Dog A	Dog A	Dog B	Dog B	Dog A	Dog A	Dog A	Dog B	Mixed sexes	Dog A	6	6	0	12	FNMI	female	male	neutered	intact	older
724	Dog A	Dog A	NA	Similar	Similar	NA	Dog A	Similar	Dog B	Similar	NA	Dog A	Dog B	Dog B	Dog A	Dog A	Dog B	Similar	Dog A	Dog A	Mixed sexes	Dog A	4	2	2	14	MNFI	male	female	neutered	intact	older
725	Similar	Dog A	Dog B	Similar	Dog B	NA	Dog B	Similar	Dog A	Dog B	Dog A	Similar	Similar	Dog A	Dog A	Dog B	Dog A	Similar	Dog A	Dog A	Mixed sexes	Dog A	5	3	2	14	MNFI	male	female	neutered	intact	older
726	Dog A	Dog A	Dog A	Dog A	Dog A	Dog A	Dog A	Dog A	Dog B	Dog B	Dog B	Dog A	Dog A	Dog A	Dog B	Dog B	Dog A	Dog A	Dog A	Dog B	Mixed sexes	Dog A	6	6	0	12	FNMI	female	male	neutered	intact	older
727	Dog B	Dog A	Dog A	Similar	Similar	Dog B	Similar	Similar	Similar	Similar	NA	Dog A	Similar	Similar	Dog A	Similar	Dog A	Dog A	Similar	Dog A	Mixed sexes	Neither	2	3	-1	11	FIMI	female	male	intact	intact	similar
728	Dog A	Dog B	Dog A	Dog A	Dog A	Dog A	Dog A	Dog B	Dog B	Dog B	Dog A	Dog A	Dog B	Dog A	Dog A	Dog A	Similar	Similar	Dog A	Both	Both male	Neither	7	5	2	14	MIMI	male	male	intact	intact	older
729	Dog A	Dog A	Dog A	Dog A	Dog A	Dog A	Dog A	Dog A	Dog B	Dog B	Dog B	Dog A	Dog A	Dog A	Dog B	Dog B	Dog A	Dog A	Dog A	Dog B	Mixed sexes	Dog A	6	6	0	12	FNMI	female	male	neutered	intact	older
730	Dog B	Dog B	Dog A	Dog B	Dog B	Dog B	Dog A	Dog A	Dog B	Dog A	Dog B	Dog B	Dog A	Dog A	Dog B	Dog B	Dog A	Dog B	Dog A	Neither	Both female	Both	10	2	8	20	FNFN	female	female	neutered	neutered	younger
731	Dog A	Dog A	Dog A	Dog B	Dog B	Dog B	Dog A	Dog A	Dog A	Dog B	Dog A	Dog A	Dog B	Dog B	Dog A	Dog A	Dog B	Dog A	Dog B	Dog B	Mixed sexes	Dog B	6	6	0	12	FIMN	female	male	intact	neutered	younger
732	Dog A	Dog A	Dog B	Dog A	Dog A	Dog A	Dog A	Dog B	Dog B	Dog A	Dog B	Dog A	Dog B	Dog A	Dog A	Dog B	Dog A	Dog B	Dog A	Both	Both male	Dog A	8	4	4	16	MNMI	male	male	neutered	intact	older
733	Dog A	Dog A	Dog B	Dog B	NA	NA	Similar	Dog B	Dog B	Similar	Dog A	Similar	NA	Dog B	Dog A	Dog A	Dog B	Dog A	Dog A	Dog A	Mixed sexes	Both	5	2	3	15	MNFN	male	female	neutered	neutered	older
734	Dog B	Dog B	Dog B	Dog A	Dog B	Dog B	Dog A	Dog A	Dog B	Dog A	Dog A	Dog B	Dog A	Dog A	Dog B	Dog B	Dog B	Dog B	Dog A	Dog A	Mixed sexes	Dog A	7	5	2	14	FIMN	female	male	intact	neutered	younger
735	Dog A	Dog A	Dog B	Similar	NA	NA	Similar	Similar	Dog A	Similar	Dog A	Dog A	Dog A	Dog A	NA	Dog B	Dog A	Similar	Dog A	Dog A	Mixed sexes	Both	6	1	5	17	MNFN	male	female	neutered	neutered	older
736	Dog A	Dog B	Dog A	Dog B	Dog A	Dog A	Dog B	Dog A	Dog A	Dog B	Dog A	Dog A	Dog A	Dog A	Dog A	Dog B	Dog A	Dog B	Dog A	Dog A	Mixed sexes	Both	7	5	2	14	MNFN	male	female	neutered	neutered	older
737	Dog B	Dog A	Dog A	Dog B	NA	Dog B	Dog B	Similar	Dog B	NA	NA	Dog B	Dog B	Dog B	Dog A	Similar	Dog B	Dog B	Dog A	Neither	Both female	Dog A	6	2	4	16	FIFN	female	female	intact	neutered	younger
738	Dog A	Dog A	Dog B	Dog A	Dog A	NA	Dog B	Dog B	Dog A	Similar	Similar	NA	Similar	Similar	Similar	Dog B	Dog A	Dog B	Dog A	Both	Both male	Neither	5	1	4	16	MIMI	male	male	intact	intact	older
739	Dog A	Similar	Dog A	Similar	Similar	NA	Dog A	Dog A	Similar	Similar	Dog A	Similar	Similar	Dog B	Dog A	Dog A	Dog B	Dog A	Dog B	Dog A	Mixed sexes	Both	3	1	2	14	MNFN	male	female	neutered	neutered	younger
740	Dog B	Dog A	Dog B	Dog B	NA	Dog B	Dog B	Similar	Dog B	Dog A	Dog B	Dog B	Similar	Similar	Dog B	Dog B	Dog B	Dog B	Dog A	Neither	Both female	Both	7	3	4	16	FNFN	female	female	neutered	neutered	younger
741	Dog B	Dog A	Dog B	Dog B	NA	Dog B	Dog B	Similar	Dog B	Dog A	Dog B	Dog B	Similar	Similar	Dog B	Dog B	Dog B	Dog B	Dog A	Neither	Both female	Both	7	3	4	16	FNFN	female	female	neutered	neutered	younger
742	Dog A	Dog A	Dog B	Dog A	Dog A	Dog A	Dog A	Dog A	Dog A	Dog A	Dog A	Dog A	Dog A	Dog B	Dog A	Dog A	Dog A	Dog A	Dog A	Neither	Both female	Neither	12	0	12	24	FIFI	female	female	intact	intact	older
743	Dog A	Dog B	NA	Dog A	Similar	Dog B	Dog B	Dog B	Dog A	Similar	NA	Dog A	Dog B	Dog B	Dog A	Dog A	Dog A	Dog B	Dog A	Both	Both male	Neither	5	3	2	14	MIMI	male	male	intact	intact	older
744	NA	Dog A	Dog B	Dog A	Dog B	Dog A	Dog A	Dog B	Dog B	Dog A	Dog B	Dog A	Dog A	Dog B	Dog A	Dog A	Dog B	Dog B	Dog A	Both	Both male	Neither	9	3	6	18	MIMI	male	male	intact	intact	older
745	Dog B	Dog A	Similar	Similar	Dog B	Similar	Dog B	Dog A	Dog B	Similar	Dog A	Similar	Dog B	Similar	Similar	Dog B	Similar	Similar	Dog A	Dog A	Mixed sexes	Dog A	4	2	2	14	FIMN	female	male	intact	neutered	younger
746	Dog A	Dog A	Dog B	Dog A	Dog A	Dog A	Dog B	Dog B	Dog B	Dog A	Dog A	Dog A	Dog A	Dog A	Dog A	Dog B	Dog B	Dog B	Dog A	Neither	Both female	Both	10	2	8	20	FNFN	female	female	neutered	neutered	older
747	Dog A	Dog B	Similar	Dog A	Dog A	Dog B	Dog B	Dog A	Dog B	Dog A	Dog A	Similar	Dog B	Dog A	Dog B	Dog A	Dog B	Dog B	Dog B	Neither	Both female	Dog A	5	5	0	12	FNFI	female	female	neutered	intact	younger
748	Dog B	Similar	Dog B	Dog B	Dog B	Dog B	Dog B	Dog A	Similar	Dog A	Dog A	Similar	Similar	Dog A	Similar	Dog B	Dog A	Dog B	Dog A	Dog B	Mixed sexes	Both	4	3	1	13	MNFN	male	female	neutered	neutered	younger
749	Dog A	Dog B	Dog A	Dog B	Dog B	Dog A	Dog B	Similar	Dog A	Dog B	Dog B	Dog A	Dog A	Dog A	Dog B	Dog B	Dog A	Dog B	Dog A	Neither	Both female	Both	4	8	-4	8	FNFN	female	female	neutered	neutered	older
750	Similar	Dog B	Similar	Similar	Similar	Dog B	Dog B	Dog B	Dog A	Dog A	NA	Dog B	Dog B	Dog B	NA	Dog A	Dog B	Similar	Dog B	Dog B	Mixed sexes	Both	3	4	-1	11	FNMN	female	male	neutered	neutered	younger
751	Dog B	Dog B	Dog B	Dog A	Dog B	Dog B	Dog B	NA	Dog B	NA	Dog B	Dog B	Similar	Similar	Dog B	Dog B	Dog A	Dog B	Dog A	Dog B	Mixed sexes	Dog A	8	2	6	18	MIFN	male	female	intact	neutered	younger
752	Similar	NA	Dog A	Similar	NA	NA	Dog B	Dog A	NA	Dog B	Dog A	NA	NA	NA	Dog A	Dog B	Dog A	Dog B	Dog A	Dog A	Mixed sexes	Both	2	3	-1	11	MNFN	male	female	neutered	neutered	older
753	Dog A	Dog A	Dog B	Dog A	Dog A	Dog A	Dog A	Dog A	Dog B	Similar	Dog B	Dog B	Dog A	Dog B	Dog A	Dog A	Dog B	Dog A	Dog A	Dog B	Mixed sexes	Both	8	3	5	17	FNMN	female	male	neutered	neutered	older
754	Dog A	Dog B	Dog A	Similar	Similar	Dog B	Dog A	Similar	NA	Dog A	NA	Dog B	Dog B	Dog B	NA	Dog A	Dog A	Dog A	Dog B	Neither	Both female	Neither	2	5	-3	9	FIFI	female	female	intact	intact	younger
755	Dog A	Dog A	Dog A	Dog B	Dog A	Dog A	NA	Dog A	Dog A	Dog B	NA	Similar	Dog A	Similar	NA	Dog A	Dog A	Similar	Similar	Dog A	Mixed sexes	Neither	6	3	3	15	MIFI	male	female	intact	intact	similar
756	Dog A	Dog B	Dog A	Dog A	Dog A	Dog A	NA	Dog A	NA	Dog A	Dog B	Dog A	Dog A	Dog A	Dog B	Dog B	Dog B	Dog B	Dog A	Dog B	Mixed sexes	Both	6	5	1	13	FNMN	female	male	neutered	neutered	older
757	Similar	Dog B	Dog A	Dog A	Similar	NA	Dog B	Similar	Similar	Similar	NA	Similar	Similar	Dog A	NA	Dog B	Dog A	Dog A	Dog A	Neither	Both female	Both	1	3	-2	10	FNFN	female	female	neutered	neutered	older
758	Dog A	Dog B	Dog B	Dog A	Dog A	Dog A	Dog A	Dog A	Dog A	Dog A	Dog A	Dog A	Dog A	Dog A	Dog B	Dog A	Dog A	Dog A	Dog B	Dog B	Mixed sexes	Dog A	10	2	8	20	FNMI	female	male	neutered	intact	younger
759	Similar	Dog A	Similar	Similar	Dog B	Similar	Dog A	Dog A	Similar	Similar	Similar	Dog A	NA	Dog A	Similar	Dog B	Similar	Dog B	Dog A	Dog B	Mixed sexes	Dog A	2	2	0	12	FNMI	female	male	neutered	intact	older
760	Dog B	Dog B	NA	Dog B	NA	Dog B	NA	Similar	NA	Dog A	Similar	NA	Dog B	Dog A	Dog B	Dog B	Dog B	Dog B	Dog A	Neither	Both female	Both	6	1	5	17	FNFN	female	female	neutered	neutered	younger
761	Dog A	Dog B	Dog B	Dog A	Dog A	Dog A	Dog A	Dog B	Dog A	Dog A	Dog B	Dog A	Dog A	Dog B	Dog A	Dog B	Dog B	Dog A	Dog A	Neither	Both female	Dog B	9	3	6	18	FIFN	female	female	intact	neutered	older
762	Dog B	NA	Similar	Similar	Similar	Dog B	NA	Similar	Similar	Dog A	Dog B	Similar	Similar	Similar	Dog B	Dog B	Dog A	Dog B	Dog A	Dog B	Mixed sexes	Dog A	4	1	3	15	MIFN	male	female	intact	neutered	younger
763	Dog B	Dog A	Dog B	Dog B	Dog A	Dog B	Dog B	Dog B	Dog B	Dog A	Dog A	Dog B	Dog B	Dog B	Dog B	Dog B	Dog B	Dog B	Dog A	Dog B	Mixed sexes	Dog A	7	5	2	14	MIFN	male	female	intact	neutered	younger
764	Dog A	Dog B	Dog B	Dog B	Dog B	Dog B	Similar	NA	Dog B	Dog A	Dog A	Dog A	Dog B	Dog A	Dog A	Dog A	Dog A	Dog A	Dog A	Dog A	Mixed sexes	Dog A	6	6	0	12	MNFI	male	female	neutered	intact	older
765	Similar	Dog B	Similar	Similar	NA	Dog A	Dog B	Similar	Dog A	Dog A	Dog A	Dog B	Dog B	Dog A	NA	Dog B	Similar	Dog A	Dog A	Both	Both male	Both	4	4	0	12	MNMN	male	male	neutered	neutered	older
766	Similar	Dog A	Dog B	Similar	Similar	Similar	Similar	Similar	Dog A	Similar	Dog A	Dog A	Similar	Dog B	Dog A	Dog A	Similar	Similar	Dog B	Both	Both male	Both	7	0	7	19	MNMN	male	male	neutered	neutered	younger
767	Dog A	Dog A	Dog B	Dog A	Dog A	Dog B	Dog B	Dog A	Dog A	Dog B	Dog B	Dog B	Dog A	Dog A	Dog A	Dog B	Dog B	Dog B	Dog A	Both	Both male	Both	7	5	2	14	MNMN	male	male	neutered	neutered	older
768	Dog A	Dog A	NA	NA	Dog A	Dog A	Dog B	Similar	Dog B	NA	Dog A	NA	Similar	Similar	Dog A	Dog B	Dog A	NA	Dog A	Neither	Both female	Dog A	5	2	3	15	FNFI	female	female	neutered	intact	older
769	Similar	Similar	Dog A	Similar	Similar	NA	Similar	Similar	Similar	Similar	Similar	Similar	Similar	Similar	Similar	Dog B	Similar	Similar	Dog A	Neither	Both female	Both	0	2	-2	10	FNFN	female	female	neutered	neutered	older
770	Dog A	Dog B	Dog B	Dog A	Dog A	Dog A	Dog B	Dog B	Dog A	Dog A	Dog A	Dog B	Dog A	Dog B	NA	Dog A	Dog A	Dog B	Dog A	Dog A	Mixed sexes	Both	9	2	7	19	MNFN	male	female	neutered	neutered	older
771	Dog A	Dog A	NA	Similar	Similar	Dog A	Dog A	Dog B	Dog B	Similar	Dog B	Dog A	Similar	Dog A	Dog A	Dog A	Dog B	Similar	Similar	Dog B	Mixed sexes	Both	5	2	3	15	FNMN	female	male	neutered	neutered	similar
772	Dog A	Dog A	Dog B	Dog B	Dog B	Dog A	Dog A	Dog B	Dog B	Dog B	Dog B	Dog B	Dog A	Dog B	Dog A	Dog A	Dog B	Dog B	Dog A	Both	Both male	Neither	6	6	0	12	MIMI	male	male	intact	intact	older
773	Dog A	Dog A	Dog B	Dog A	Dog A	Dog A	Dog A	Dog A	Dog A	Dog A	Dog A	Dog A	Similar	Dog A	Dog A	Dog A	Dog A	Dog A	Dog A	Both	Both male	Neither	11	0	11	23	MIMI	male	male	intact	intact	older
774	Dog B	Dog A	NA	Dog A	Dog A	Dog B	Dog A	Dog A	Dog A	Dog A	Similar	Similar	Similar	Dog A	Dog B	Dog B	Dog B	Similar	Dog A	Both	Both male	Neither	3	5	-2	10	MIMI	male	male	intact	intact	younger
775	Dog A	Dog A	Dog B	Dog B	Dog B	Dog A	Dog A	Dog A	Dog A	Similar	NA	NA	Dog A	Dog A	Similar	Dog A	Similar	Dog A	Similar	Dog B	Mixed sexes	Dog B	6	2	4	16	FIMN	female	male	intact	neutered	similar
776	Dog A	Dog A	Dog A	Dog A	Dog A	Dog A	Dog B	Dog A	Dog A	Dog A	Dog A	Dog A	Dog A	Dog B	Dog B	Dog A	Dog A	Dog A	Dog B	Neither	Both female	Neither	10	2	8	20	FIFI	female	female	intact	intact	younger
777	Dog A	Dog B	Dog B	Similar	NA	NA	Dog B	Dog A	Dog B	Similar	Dog B	Dog B	Dog A	Dog A	Dog B	Dog B	Dog A	Dog A	Dog A	Dog B	Mixed sexes	Neither	2	6	-4	8	FIMI	female	male	intact	intact	older
778	Dog A	Dog A	Dog B	Dog A	Dog A	Dog A	Dog B	Dog A	Dog A	Dog A	Dog B	Dog A	Dog A	Dog B	Dog A	Dog A	Dog A	Dog B	Dog A	Both	Both male	Dog A	11	1	10	22	MNMI	male	male	neutered	intact	older
779	Similar	Dog A	NA	NA	Dog A	Similar	Dog A	Dog A	Similar	Dog A	Similar	Similar	Dog A	Dog A	Dog B	Dog B	Dog B	Similar	Dog A	Both	Both male	Neither	4	2	2	14	MIMI	male	male	intact	intact	older
780	Dog A	Dog A	NA	Similar	Similar	NA	Dog B	Dog B	Dog A	Similar	Dog B	Similar	Similar	Similar	NA	Dog B	Dog A	Similar	Dog A	Dog B	Mixed sexes	Both	2	2	0	12	FNMN	female	male	neutered	neutered	older
781	Dog B	Dog B	Dog B	Dog A	Dog A	Dog B	Dog B	Dog B	Dog B	Dog B	Similar	Dog B	Dog B	Dog A	Dog B	Dog B	Dog A	Dog B	Dog A	Dog A	Mixed sexes	Dog A	8	3	5	17	FIMN	female	male	intact	neutered	younger
782	Dog A	Dog B	Dog B	Dog A	Similar	NA	Dog B	Similar	Dog B	Similar	Dog A	NA	Similar	Dog B	NA	NA	Dog B	Dog B	Dog A	Neither	Both female	Dog A	3	2	1	13	FNFI	female	female	neutered	intact	older
783	Dog A	Dog A	Dog A	NA	NA	Dog A	Dog A	Dog A	Dog B	Dog B	Dog A	Dog B	Dog A	Dog A	Dog B	Dog B	Dog A	Dog A	Dog A	Both	Both male	Both	4	6	-2	10	MNMN	male	male	neutered	neutered	older
784	Dog A	Dog A	Dog B	Similar	Similar	Dog A	Dog B	Similar	Dog A	Dog A	Similar	Dog A	Dog A	Similar	Dog A	Dog A	Dog B	Dog B	Dog A	Dog B	Mixed sexes	Dog B	9	0	9	21	FIMN	female	male	intact	neutered	older
785	Dog B	Dog A	Dog B	Dog B	Dog B	Dog A	Dog A	Dog A	Dog B	Dog B	Dog A	Dog A	Dog A	Dog A	Dog B	Dog B	Dog A	Dog A	Dog A	Neither	Both female	Neither	6	6	0	12	FIFI	female	female	intact	intact	younger
786	Dog B	Dog B	NA	Dog B	Dog A	Similar	Similar	Dog A	Dog B	Dog B	NA	NA	Dog B	Similar	Similar	Similar	Similar	Similar	Dog B	Dog B	Mixed sexes	Dog B	5	1	4	16	MNFI	male	female	neutered	intact	older
787	Dog A	Dog B	Similar	Similar	Similar	Dog A	Dog A	Similar	Dog A	Dog B	Dog B	Similar	Similar	Dog A	Similar	Dog A	Dog A	Similar	Dog B	Dog B	Mixed sexes	Both	3	3	0	12	FNMN	female	male	neutered	neutered	younger
788	Similar	Similar	Dog A	Similar	Dog A	Similar	Dog B	Dog A	Similar	Dog A	Dog B	Similar	Dog A	Dog A	Similar	Dog A	Dog B	Dog A	Dog B	Dog B	Mixed sexes	Both	4	2	2	14	FNMN	female	male	neutered	neutered	younger
789	Dog A	Dog A	Dog B	Dog B	Dog B	Dog A	Dog B	Similar	Dog A	Dog B	NA	NA	Dog A	Dog A	Dog A	Dog B	Dog A	Dog A	Dog A	Dog A	Mixed sexes	Neither	6	4	2	14	MIFI	male	female	intact	intact	older
790	Dog A	Dog A	Dog B	Dog B	NA	Dog A	Similar	Dog B	NA	Dog A	NA	NA	Dog A	Dog A	Dog A	Dog B	Dog A	Dog A	Dog A	Dog B	Mixed sexes	Neither	6	2	4	16	FIMI	female	male	intact	intact	older
791	Dog A	Dog B	Dog A	Dog A	Dog A	Dog A	Dog B	Dog A	Dog A	Dog A	Dog A	Dog B	Dog A	Dog B	Dog B	Dog B	Dog A	Dog A	Dog A	Both	Both male	Both	7	5	2	14	MNMN	male	male	neutered	neutered	older
792	Dog A	Similar	NA	Dog A	Dog A	Dog A	Dog B	Similar	NA	Similar	Dog B	NA	Similar	Similar	Dog A	Dog A	NA	Dog A	Dog B	Neither	Both female	Neither	5	1	4	16	FIFI	female	female	intact	intact	younger
793	Similar	Dog B	NA	NA	Dog B	Similar	NA	Similar	Similar	Dog B	Similar	Dog B	Dog B	Dog B	Dog B	Dog A	Dog B	Dog A	Dog B	Dog B	Mixed sexes	Both	1	6	-5	7	FNMN	female	male	neutered	neutered	younger
794	Dog B	Dog A	Similar	Dog A	Dog A	Dog B	Dog B	Dog B	Dog B	Dog B	Dog A	Dog A	Similar	Dog A	Dog B	Dog B	Dog A	Dog B	Dog A	Dog A	Mixed sexes	Dog B	5	5	0	12	FNMI	female	male	neutered	intact	younger
795	Dog A	Dog A	Dog B	Dog A	Dog B	Dog A	Dog B	Dog A	Dog B	Dog A	NA	Dog B	Dog B	Dog A	Dog B	Dog B	Dog A	Dog B	Dog A	Neither	Both female	Both	5	6	-1	11	FNFN	female	female	neutered	neutered	older
796	Dog B	Dog B	Dog A	Dog B	Dog B	Dog B	Dog B	Dog B	Dog B	Dog B	Dog B	Dog B	Similar	Similar	Dog B	Dog B	Dog A	Dog A	Similar	Dog A	Mixed sexes	Dog B	11	0	11	23	FNMI	female	male	neutered	intact	similar
797	Dog B	Dog B	Similar	Dog A	Dog B	Dog B	Similar	Dog A	Similar	Similar	Dog A	Similar	Similar	Dog B	Dog B	Dog B	Dog A	Dog B	Dog A	Dog A	Mixed sexes	Dog B	5	2	3	15	FNMI	female	male	neutered	intact	younger
798	Dog A	Similar	Dog B	Dog A	NA	Dog A	Similar	Similar	Dog B	NA	NA	Similar	Similar	Similar	NA	Dog B	Dog B	Dog B	Dog A	Neither	Both female	Both	3	2	1	13	FNFN	female	female	neutered	neutered	older
799	Dog A	Dog A	NA	Dog B	Dog B	Dog A	Dog A	Similar	Similar	Similar	NA	Dog A	Dog A	Dog A	Dog B	Dog A	Similar	Dog A	Dog A	Neither	Both female	Neither	5	3	2	14	FIFI	female	female	intact	intact	older
800	Dog A	Dog A	NA	Dog A	Dog A	Similar	Dog A	Dog A	Dog A	Dog A	Dog A	Similar	Dog B	Dog B	Dog A	Dog A	Dog B	Dog B	Dog A	Both	Both male	Dog A	8	1	7	19	MNMI	male	male	neutered	intact	older
801	Dog A	Dog B	NA	NA	NA	Dog A	Dog B	Similar	Dog B	Dog A	Dog A	Dog B	Similar	Similar	Dog A	Dog B	Dog B	Similar	Dog A	Dog B	Mixed sexes	Dog A	4	4	0	12	FNMI	female	male	neutered	intact	older
802	Dog A	Dog B	Dog B	Similar	NA	Dog A	NA	Similar	NA	Similar	Similar	Dog A	Dog A	Dog A	Dog A	Dog B	Dog A	Similar	NA	Dog A	Mixed sexes	Both	5	2	3	15	MNFN	male	female	neutered	neutered	similar
803	Dog A	Dog B	Dog B	Dog B	Dog A	Dog B	Dog B	Dog B	Dog A	Dog B	Dog B	Dog A	Similar	Dog A	Dog B	Similar	Dog A	Dog B	Dog A	Neither	Both female	Neither	4	6	-2	10	FIFI	female	female	intact	intact	older
804	Dog A	Dog B	Dog B	Dog B	Dog A	Dog A	Dog B	Similar	Dog A	Dog B	Dog A	NA	Dog A	Dog A	Dog A	Dog A	Dog A	Dog B	Dog A	Neither	Both female	Dog A	8	3	5	17	FNFI	female	female	neutered	intact	older
805	Dog B	Dog A	Dog A	Dog B	Dog B	Dog B	Dog A	Dog A	Dog B	Dog B	Dog B	Dog A	Dog A	Dog B	Dog A	Dog A	Dog B	Dog B	Dog A	Dog B	Mixed sexes	Dog B	7	5	2	14	MNFI	male	female	neutered	intact	younger
806	Dog A	Similar	Similar	Dog A	Dog A	Dog A	Dog B	Similar	Dog B	Dog A	Dog A	Dog A	Similar	Dog B	Dog A	Dog A	Dog A	Dog A	Dog A	Dog A	Mixed sexes	Both	8	1	7	19	MNFN	male	female	neutered	neutered	older
807	Similar	Dog B	NA	Dog A	NA	NA	Dog A	Similar	Dog B	Dog B	Similar	Dog B	Similar	Dog B	Dog B	Dog A	Similar	Dog B	Dog A	Both	Both male	Neither	2	5	-3	9	MIMI	male	male	intact	intact	older
808	Dog A	Dog A	Dog B	Dog A	Dog B	Dog A	Dog A	Dog B	Dog A	Dog A	Dog B	NA	Dog A	Dog A	Dog A	Dog A	Dog A	Dog A	Similar	Both	Both male	Neither	9	2	7	19	MIMI	male	male	intact	intact	similar
809	Dog B	Similar	Similar	Dog B	Dog B	NA	Similar	Similar	Dog A	Dog B	Similar	NA	Dog A	Dog A	NA	Dog B	Dog A	Dog B	Dog A	Dog A	Mixed sexes	Both	4	2	2	14	FNMN	female	male	neutered	neutered	younger
810	Dog B	Dog A	Dog A	Dog B	Dog B	Dog B	Dog B	Dog A	Dog A	Dog B	Dog B	Dog A	Dog A	Dog B	Dog A	Dog A	Dog B	Dog A	Dog A	Both	Both male	Neither	6	6	0	12	MIMI	male	male	intact	intact	younger
811	Dog A	Dog A	Similar	Dog B	Dog A	Dog A	Dog B	Similar	Dog A	Dog A	Dog B	Dog A	Similar	Dog B	Dog A	Dog B	Dog A	Dog B	Dog A	Dog B	Mixed sexes	Dog A	7	3	4	16	FNMI	female	male	neutered	intact	older
812	Dog A	Dog B	Dog B	Similar	Similar	NA	NA	Similar	Dog B	Dog A	Dog B	Dog B	Dog B	Dog B	Dog B	Dog B	Dog A	Dog A	Dog A	Neither	Both female	Both	2	7	-5	7	FNFN	female	female	neutered	neutered	older
813	Dog B	Dog B	Dog B	Similar	Dog B	Dog B	Dog B	Dog B	Dog B	Dog B	Similar	Similar	Dog A	Dog A	Dog B	Dog B	Dog A	Similar	Dog A	Dog A	Mixed sexes	Both	7	2	5	17	FNMN	female	male	neutered	neutered	younger
814	Dog A	NA	Dog B	Similar	Similar	NA	NA	Similar	Dog B	Dog A	Dog B	Dog B	Dog B	Dog B	NA	NA	Similar	Dog A	Dog B	Dog B	Mixed sexes	Both	2	4	-2	10	FNMN	female	male	neutered	neutered	younger
815	Dog B	Dog B	Dog B	Similar	Similar	NA	NA	Similar	Dog B	Similar	Dog B	Dog B	Dog B	Dog B	Dog B	Dog B	Dog B	Dog B	Dog A	Both	Both male	Dog B	7	1	6	18	MNMI	male	male	neutered	intact	younger
816	Dog A	Dog A	Dog A	Similar	Dog B	NA	Dog B	Dog B	Dog B	Dog B	Dog A	Dog A	Dog A	Dog A	Similar	Dog B	Dog A	Dog A	Dog A	Neither	Both female	Neither	4	5	-1	11	FIFI	female	female	intact	intact	older
817	Dog A	Dog A	Dog A	Dog B	Dog B	Dog A	Dog A	Dog A	Dog A	Dog A	Dog A	Dog A	Dog A	Dog A	Dog B	Dog A	Dog A	Dog A	Dog B	Dog A	Mixed sexes	Both	8	4	4	16	MNFN	male	female	neutered	neutered	younger
818	Dog A	Dog B	Dog B	Similar	Dog A	NA	Dog A	Dog B	Dog A	NA	Similar	Dog A	Similar	Dog A	NA	Dog B	Dog A	Similar	Dog A	Both	Both male	Neither	4	2	2	14	MIMI	male	male	intact	intact	older
819	Similar	Similar	Dog B	NA	NA	NA	NA	Similar	Similar	NA	Similar	Similar	Dog B	Similar	NA	Similar	Dog A	Similar	Dog A	Neither	Both female	Neither	1	1	0	12	FIFI	female	female	intact	intact	older
820	Similar	Dog B	Similar	Similar	NA	NA	Dog A	Similar	Dog B	Similar	Dog B	Dog B	Similar	Dog A	Dog B	Dog B	Dog B	Dog B	Dog A	Both	Both male	Neither	0	6	-6	6	MIMI	male	male	intact	intact	older
821	Similar	Dog A	Dog A	Dog A	Similar	Dog B	Dog B	Similar	Dog B	Dog A	Dog A	Dog B	Similar	Dog A	Dog B	Dog B	Dog A	Similar	Dog A	Dog B	Mixed sexes	Dog A	4	6	-2	10	FNMI	female	male	neutered	intact	older
822	Dog B	Dog B	Dog B	NA	NA	NA	Dog B	Dog B	Dog A	Dog B	NA	Dog A	NA	Dog A	Dog B	Dog B	Dog A	Dog B	Dog A	Dog A	Mixed sexes	Dog A	4	3	1	13	FIMN	female	male	intact	neutered	younger
823	Dog A	Dog B	Dog A	Dog A	Dog A	Dog A	Dog A	Similar	Similar	Dog A	Dog B	Dog B	Similar	Dog A	Dog B	Dog B	Dog A	Dog B	Dog A	Dog B	Mixed sexes	Dog B	4	6	-2	10	FIMN	female	male	intact	neutered	older
824	Dog A	Dog A	Dog A	Dog B	Dog B	Dog B	Dog A	Similar	Dog B	Dog A	Dog B	Dog A	Similar	Dog A	Dog A	Dog A	Dog B	Dog A	Dog B	Dog B	Mixed sexes	Dog B	5	6	-1	11	FIMN	female	male	intact	neutered	younger
825	Dog A	Dog A	Similar	Dog A	Dog A	Dog A	Dog A	Dog B	Dog A	Dog B	Dog B	Dog A	Dog A	Dog A	Dog B	Dog B	Dog A	Dog A	Dog A	Dog A	Mixed sexes	Dog B	7	4	3	15	MIFN	male	female	intact	neutered	older
826	Dog A	Dog A	Similar	NA	NA	Dog B	Dog A	Dog A	Similar	NA	Dog B	NA	Dog A	Dog B	Dog A	Dog A	Dog B	Similar	Dog A	Dog B	Mixed sexes	Dog A	4	2	2	14	FNMI	female	male	neutered	intact	older
827	Dog A	Dog B	NA	Dog B	Dog A	NA	Dog A	NA	Dog B	Dog A	Similar	Dog A	NA	Dog A	Dog B	Dog B	Dog A	Dog B	Dog A	Neither	Both female	Neither	3	5	-2	10	FIFI	female	female	intact	intact	older
828	Dog B	Dog A	Dog B	Similar	Similar	Dog B	Similar	Similar	Similar	Dog B	Dog A	Dog B	Similar	Similar	Dog B	Dog B	Dog A	Dog B	Dog A	Dog A	Mixed sexes	Dog B	5	3	2	14	FNMI	female	male	neutered	intact	younger
829	Dog A	Dog A	Similar	Similar	Similar	NA	Dog A	Dog B	Dog A	Dog B	Dog A	Dog A	Dog A	Dog A	Dog A	Dog A	Dog B	Similar	Dog A	Dog A	Mixed sexes	Dog B	7	1	6	18	MIFN	male	female	intact	neutered	older
830	Dog A	Dog A	Dog B	Dog A	Dog A	Dog A	Dog B	Dog B	Dog A	Dog A	Dog A	Dog A	Dog B	Dog B	Dog A	Dog A	Dog A	Dog A	Dog A	Dog B	Mixed sexes	Neither	11	1	10	22	FIMI	female	male	intact	intact	older
831	Dog A	Dog A	Dog B	Dog A	Dog A	Dog A	Dog B	Dog A	Dog A	Dog B	Dog A	Dog A	Dog A	Dog A	Dog A	Dog B	Dog A	Dog B	Dog A	Neither	Both female	Dog B	10	2	8	20	FIFN	female	female	intact	neutered	older
832	Dog A	Dog A	Dog B	Dog B	Dog A	Dog A	Dog A	Dog B	Dog A	Dog A	Similar	Dog B	Similar	Dog B	Similar	Dog B	Dog B	Dog B	Dog A	Dog B	Mixed sexes	Both	6	3	3	15	FNMN	female	male	neutered	neutered	older
833	Dog A	Similar	Dog B	Dog A	Dog A	Dog A	Dog B	Similar	Dog A	Dog A	Dog A	Dog A	Dog A	Dog A	Dog A	Dog A	Dog B	Dog A	Dog A	Both	Both male	Neither	11	0	11	23	MIMI	male	male	intact	intact	older
834	Dog A	Dog A	NA	Dog A	Similar	NA	Dog A	Similar	Dog A	Dog A	Dog B	Dog B	Dog A	Dog B	NA	Dog A	Dog A	Similar	Similar	Dog B	Mixed sexes	Both	6	2	4	16	FNMN	female	male	neutered	neutered	similar
835	Dog A	Similar	NA	Dog B	Similar	NA	Dog B	Similar	Dog A	Dog A	Dog A	Dog A	Dog A	Dog B	Dog A	Dog A	Dog B	Dog A	Similar	Dog A	Mixed sexes	Dog B	7	1	6	18	MIFN	male	female	intact	neutered	similar
836	Dog A	Dog A	Dog B	Dog B	Dog A	Dog A	Dog A	Dog A	Dog B	Dog A	Dog B	Dog B	Dog B	Dog B	Dog A	Dog A	Dog B	NA	Dog A	Neither	Both female	Dog B	7	5	2	14	FIFN	female	female	intact	neutered	older
837	Dog A	Dog A	Dog B	Dog A	Dog A	Dog A	Dog A	Similar	Dog A	Dog A	Dog B	Dog A	Dog A	Dog A	Dog A	Dog A	Dog A	Dog A	Dog A	Both	Both male	Neither	11	1	10	22	MIMI	male	male	intact	intact	older
838	Dog A	Dog B	Dog A	Dog A	Dog B	Dog A	Dog A	Dog B	Dog B	Dog B	Dog B	Dog B	Dog A	Dog A	Dog A	Dog B	Dog B	Dog B	Dog A	Neither	Both female	Both	4	8	-4	8	FNFN	female	female	neutered	neutered	older
839	Dog A	Dog B	Dog B	Dog A	Dog A	NA	Dog A	Dog A	Dog A	Similar	Dog A	Similar	Dog A	Dog A	Dog A	Dog A	Dog A	Similar	Dog A	Dog A	Mixed sexes	Neither	8	1	7	19	MIFI	male	female	intact	intact	older
840	Dog A	Dog B	Similar	Dog A	Dog A	Similar	Dog A	Dog A	Dog A	Similar	Dog A	Dog A	Similar	Dog B	Dog A	Dog A	Similar	Dog A	Dog B	Neither	Both female	Dog A	7	1	6	18	FNFI	female	female	neutered	intact	younger
841	Similar	Similar	Dog A	Dog A	Dog A	Dog B	NA	Similar	Similar	Similar	Similar	NA	Similar	Similar	Dog B	Dog A	Dog A	Dog A	Similar	Both	Both male	Both	3	3	0	12	MNMN	male	male	neutered	neutered	similar
842	Similar	Similar	Similar	Dog B	Dog B	Similar	Similar	Dog B	Dog B	Dog B	Similar	Similar	Dog B	Dog B	Similar	Similar	Dog A	Dog B	Dog A	Neither	Both female	Both	0	5	-5	7	FNFN	female	female	neutered	neutered	older
843	Dog B	Dog A	Dog B	Dog B	Dog B	Similar	Similar	Similar	Dog B	Dog B	Similar	Dog A	Dog A	Dog A	Dog B	Dog B	Dog B	Dog B	Dog A	Both	Both male	Neither	6	4	2	14	MIMI	male	male	intact	intact	younger
844	Similar	Similar	Similar	Dog A	Dog A	Similar	Dog A	Dog A	Similar	Dog A	Dog B	Dog A	Dog A	Dog A	Dog B	Similar	Dog A	Dog B	Dog A	Dog B	Mixed sexes	Dog A	5	2	3	15	FNMI	female	male	neutered	intact	older
845	Dog A	Dog B	Dog B	Dog A	Dog A	NA	Dog B	Similar	Dog A	Dog B	Similar	Dog A	Similar	Similar	Dog A	Dog A	Dog A	Dog B	Dog A	Dog B	Mixed sexes	Dog A	7	2	5	17	FNMI	female	male	neutered	intact	older
846	Dog B	Dog A	Dog B	Dog A	Dog B	Dog B	Dog B	Dog B	Dog B	Dog B	Dog B	Dog A	Dog A	Similar	Similar	Dog B	Dog A	Dog B	Dog A	Dog B	Mixed sexes	Dog A	6	5	1	13	MIFN	male	female	intact	neutered	younger
847	Dog A	Dog A	Dog B	Dog A	Dog A	Dog A	Dog A	Dog A	Dog B	Dog A	Dog A	Dog A	Dog B	Dog B	Dog A	Dog A	Dog A	Dog B	Dog A	Both	Both male	Neither	10	2	8	20	MIMI	male	male	intact	intact	older
848	Dog A	Dog A	Similar	Dog A	Dog A	NA	Dog B	Dog B	Dog B	Dog B	NA	NA	Dog A	Dog B	Dog A	Dog A	Dog A	Dog B	Dog A	Dog B	Mixed sexes	Both	6	2	4	16	FNMN	female	male	neutered	neutered	older
849	Dog B	Dog B	Dog B	Dog A	Dog B	Dog B	Dog B	Similar	Similar	Dog B	Dog A	Dog B	Similar	Dog B	NA	Dog B	Dog A	Dog B	Dog A	Dog A	Mixed sexes	Dog A	6	3	3	15	FIMN	female	male	intact	neutered	younger
850	NA	Dog A	Dog B	Dog B	Dog B	Dog A	NA	NA	NA	Dog A	NA	Dog A	Dog A	Dog A	Dog B	Similar	Dog B	Dog B	Dog A	Dog B	Mixed sexes	Dog A	6	3	3	15	FNMI	female	male	neutered	intact	older
851	Dog B	Dog B	Dog A	Dog A	Dog A	Dog B	Dog A	Dog B	Dog A	Dog A	Dog B	Dog B	Dog A	Dog B	Dog B	Dog B	Dog A	Dog A	Dog A	Neither	Both female	Both	7	5	2	14	FNFN	female	female	neutered	neutered	younger
852	Similar	Similar	Dog B	Dog A	Similar	Dog B	Dog B	Similar	Dog B	Dog A	NA	Dog B	Similar	Dog B	Similar	Dog B	Dog A	Dog B	Dog A	Neither	Both female	Neither	3	4	-1	11	FIFI	female	female	intact	intact	older
853	Dog B	Dog B	Dog A	Dog B	Dog B	Dog B	Dog B	Dog B	Dog B	Dog B	Dog B	Dog B	Dog B	Dog B	Dog B	Dog B	Dog B	Dog B	Dog A	Both	Both male	Dog B	12	0	12	24	MNMI	male	male	neutered	intact	younger
854	Dog A	Dog B	Dog B	Dog B	Similar	Dog A	Dog A	Dog A	Similar	Similar	Similar	Similar	Similar	Dog A	NA	Similar	Dog A	Similar	Dog A	Both	Both male	Both	2	2	0	12	MNMN	male	male	neutered	neutered	older
855	Dog A	Dog A	NA	NA	Similar	Similar	Dog B	Similar	Dog A	Dog A	Dog B	NA	Dog B	Dog B	Dog B	Dog A	Dog B	Dog A	Dog A	Neither	Both female	Both	4	3	1	13	FNFN	female	female	neutered	neutered	older
856	Dog B	Dog B	NA	Similar	Similar	NA	Dog A	Dog B	Dog A	Dog A	Dog B	Dog B	Dog A	Dog B	Dog B	Dog A	Similar	Dog A	Dog B	Dog B	Mixed sexes	Dog A	4	4	0	12	MIFN	male	female	intact	neutered	older
857	Dog A	NA	Dog A	NA	Similar	Dog B	Similar	Dog A	Similar	Similar	Dog A	NA	Dog A	Dog B	Dog B	Dog B	Dog B	Dog B	NA	Dog A	Mixed sexes	Dog B	2	4	-2	10	MIFN	male	female	intact	neutered	similar
858	Dog B	Dog B	Dog B	Dog A	Dog A	Dog A	Dog B	Dog B	Dog A	Dog B	Dog A	Dog B	Dog B	Dog A	Dog B	Dog B	Dog A	Dog B	Dog A	Dog A	Mixed sexes	Dog B	6	6	0	12	FNMI	female	male	neutered	intact	younger
859	Dog A	Dog A	Dog B	Dog A	Dog A	Dog A	Dog B	Dog A	Dog B	Dog A	Similar	Dog A	Dog B	Dog B	Dog A	Dog A	Dog A	Dog A	Dog A	Both	Both male	Dog A	9	2	7	19	MNMI	male	male	neutered	intact	older
860	Similar	Dog B	Dog A	Dog B	Dog B	Similar	Dog B	Similar	Dog A	Dog B	Dog B	NA	Dog A	Dog A	Dog B	Dog B	Dog A	Dog B	Dog A	Dog B	Mixed sexes	Both	2	8	-6	6	FNMN	female	male	neutered	neutered	older
861	Dog B	Dog B	Similar	Similar	Similar	Similar	NA	Similar	NA	Similar	Similar	NA	Similar	Dog A	Dog B	Dog B	Dog A	Dog A	Similar	Both	Both male	Neither	3	0	3	15	MIMI	male	male	intact	intact	similar
862	Similar	Similar	Dog A	Dog A	Dog B	Dog B	Dog B	Dog A	Dog B	Dog A	Dog A	Dog B	Dog B	Dog B	Similar	Dog A	Dog B	Dog B	Dog B	Neither	Both female	Neither	4	6	-2	10	FIFI	female	female	intact	intact	younger
863	Dog B	Dog A	Dog B	Dog B	NA	NA	Dog A	Dog A	Dog A	Dog B	Dog A	Dog B	Dog A	Dog B	NA	Dog A	Dog B	Dog B	Dog A	Neither	Both female	Neither	3	6	-3	9	FIFI	female	female	intact	intact	younger
864	Dog A	Dog B	Dog B	Dog A	Dog A	Dog A	Dog A	Dog A	Dog A	Dog B	Dog A	Dog A	Dog A	Dog B	Dog A	Dog A	Dog A	Dog A	Dog A	Both	Both male	Dog B	10	2	8	20	MIMN	male	male	intact	neutered	older
865	Dog A	Dog B	Dog B	Dog B	Dog A	Dog A	Dog B	Dog A	Dog B	Dog A	Dog B	Dog B	Dog A	Dog A	Dog B	Dog B	Dog B	Dog B	Dog A	Dog B	Mixed sexes	Both	5	7	-2	10	FNMN	female	male	neutered	neutered	older
866	Dog A	Dog B	Dog B	Dog A	Dog A	Dog A	Dog B	Dog B	Dog A	Dog B	Dog B	Dog B	Dog A	Dog A	Dog B	Dog B	Dog A	Dog B	Dog A	Both	Both male	Neither	6	6	0	12	MIMI	male	male	intact	intact	older
867	Dog A	Dog A	Dog B	Dog A	Dog A	Dog B	Dog A	Similar	Similar	Dog A	Dog A	Dog A	Dog B	Dog B	Dog A	Dog A	Dog B	Similar	Dog A	Neither	Both female	Both	9	2	7	19	FNFN	female	female	neutered	neutered	older
868	Dog A	Dog A	Dog B	Dog B	NA	Similar	Dog A	Dog A	Dog A	Similar	Dog A	Dog A	Dog A	Dog B	Dog A	Dog A	Dog B	Similar	Similar	Dog B	Mixed sexes	Both	8	1	7	19	FNMN	female	male	neutered	neutered	similar
869	Dog A	Dog A	Dog B	Dog A	Dog B	Dog B	Dog A	Dog B	Dog A	Dog B	Dog B	Dog B	Dog A	Dog A	Dog A	Dog A	Dog B	Dog B	Dog A	Dog B	Mixed sexes	Dog A	7	5	2	14	FNMI	female	male	neutered	intact	older
870	Dog A	Dog A	Similar	Dog A	Similar	Similar	Dog A	Similar	Dog A	Dog A	Similar	Dog A	Dog A	Dog B	Dog A	Dog A	Dog B	Dog B	Dog A	Dog B	Mixed sexes	Both	8	0	8	20	FNMN	female	male	neutered	neutered	older
871	Dog A	Dog A	Dog B	Dog A	Dog A	Similar	Dog A	Dog A	Dog A	Dog A	Dog A	Dog B	Dog A	Dog B	Dog A	Dog A	Dog A	Dog B	Dog A	Neither	Both female	Both	10	1	9	21	FNFN	female	female	neutered	neutered	older
872	Dog A	Dog A	Dog B	Dog A	Dog B	Dog A	Dog A	Dog B	Dog B	Dog B	Dog B	Dog A	Dog A	Dog A	Dog A	Dog B	Dog B	Dog A	Dog A	Neither	Both female	Dog A	7	5	2	14	FNFI	female	female	neutered	intact	older
873	Dog B	Dog B	Dog A	Dog A	Dog A	Similar	Similar	Dog B	Dog A	Similar	Dog A	Dog B	Dog B	Dog B	Dog B	Dog A	Dog A	Similar	Similar	Neither	Both female	Neither	5	5	0	12	FIFI	female	female	intact	intact	similar
874	Dog B	Dog B	NA	Dog B	Similar	NA	Dog B	Dog A	Dog A	Similar	Similar	NA	Dog A	Dog B	NA	Dog A	Dog B	Similar	Dog B	Dog A	Mixed sexes	Both	2	3	-1	11	FNMN	female	male	neutered	neutered	older
875	Similar	Dog A	Dog B	Similar	Similar	Dog A	Similar	Similar	Similar	Similar	Similar	Similar	Similar	Similar	Similar	Similar	Similar	Dog B	Dog A	Neither	Both female	Neither	3	0	3	15	FIFI	female	female	intact	intact	older
876	Dog B	Similar	Similar	Dog B	Similar	Similar	Dog B	Similar	Similar	Similar	Dog A	Similar	Similar	Dog B	Dog B	Dog B	Dog A	Similar	Dog A	Dog A	Mixed sexes	Neither	3	1	2	14	FIMI	female	male	intact	intact	younger
877	Dog A	Dog A	Dog A	Dog A	Dog A	Dog A	Dog B	Dog B	Dog B	Dog A	Dog B	Dog B	Similar	Dog B	Dog A	Dog A	Dog B	Dog B	Dog A	Dog B	Mixed sexes	Neither	7	4	3	15	FIMI	female	male	intact	intact	older
878	Dog B	Dog B	Dog A	Similar	Similar	Dog B	Dog A	Similar	Dog A	Dog B	Similar	Dog B	Dog A	Similar	Dog B	Dog B	Dog B	Dog A	Dog B	Dog A	Mixed sexes	Both	7	2	5	17	FNMN	female	male	neutered	neutered	older
879	Dog B	Dog B	NA	NA	NA	NA	Dog A	Similar	Similar	Similar	Similar	NA	Dog A	Dog A	Dog B	Dog B	Dog B	Similar	Similar	Dog B	Mixed sexes	Dog B	3	1	2	14	MNFI	male	female	neutered	intact	similar
880	Dog A	Dog A	NA	Similar	Similar	NA	NA	Dog B	Dog B	Dog A	Dog A	Dog B	Similar	Dog A	NA	Dog B	Similar	Dog B	Dog A	Neither	Both female	Neither	3	3	0	12	FIFI	female	female	intact	intact	older
881	Dog A	Similar	NA	Similar	Dog A	NA	Dog B	Similar	Similar	Dog A	NA	Similar	Dog B	Dog B	Dog A	Dog B	Dog A	Dog B	Dog B	Dog B	Mixed sexes	Dog B	3	2	1	13	FIMN	female	male	intact	neutered	younger
882	Similar	Dog B	Similar	Dog B	Dog B	Dog B	Dog B	Similar	Dog B	Dog B	Dog B	Dog B	Similar	Similar	Dog B	Dog B	Dog B	Dog A	Similar	Both	Both male	Dog B	0	10	-10	2	MIMN	male	male	intact	neutered	similar
883	Dog A	Dog A	Dog B	Dog A	Dog A	Dog A	Dog B	Dog A	Dog A	Dog A	Dog A	Dog A	Similar	Similar	Dog A	Dog B	Dog B	Dog B	Dog A	Neither	Both female	Both	10	1	9	21	FNFN	female	female	neutered	neutered	older
884	Dog A	Dog B	NA	Dog A	Similar	Similar	Dog A	Similar	Dog A	Dog A	Dog B	NA	Dog A	Similar	Dog B	Similar	Similar	Similar	Dog A	Both	Both male	Neither	4	3	1	13	MIMI	male	male	intact	intact	older
885	Similar	Dog B	Dog A	Dog B	Dog B	Dog B	NA	Dog B	Dog B	Dog B	Dog B	Dog B	Dog B	Dog B	NA	Dog B	Dog B	Dog B	Dog A	Dog B	Mixed sexes	Dog A	0	11	-11	1	FNMI	female	male	neutered	intact	older
886	Dog A	Similar	Dog A	Similar	Dog A	Dog B	Dog A	Dog A	Dog B	Dog A	Dog A	Similar	Dog A	Dog A	Similar	Dog A	Dog B	Dog A	Dog A	Dog B	Mixed sexes	Neither	5	3	2	14	FIMI	female	male	intact	intact	older
887	NA	Dog A	Dog B	Dog B	Dog B	Dog A	Dog B	Dog B	Dog A	Dog B	Dog B	Dog B	Dog A	Dog A	Dog A	Dog B	Dog B	Dog B	Dog A	Dog B	Mixed sexes	Dog A	6	6	0	12	FNMI	female	male	neutered	intact	older
888	Dog B	Dog B	NA	NA	Similar	Dog B	Dog A	Similar	Dog B	Similar	Dog B	Dog A	Dog B	Dog A	Dog B	Dog B	Dog B	Similar	Similar	Dog A	Mixed sexes	Both	7	1	6	18	FNMN	female	male	neutered	neutered	similar
889	Dog A	Dog B	Dog B	Dog A	Similar	Dog A	Dog B	Dog A	Dog A	Dog A	Dog B	Dog A	Similar	Similar	NA	Dog B	Dog B	Dog B	Dog A	Dog B	Mixed sexes	Dog A	6	3	3	15	FNMI	female	male	neutered	intact	older
890	Dog B	Dog B	Dog A	Dog A	Dog B	Dog B	Dog B	Dog B	Dog B	Dog B	Dog B	Similar	Dog B	Dog B	Dog B	Dog B	Dog B	Similar	Dog B	Dog B	Mixed sexes	Neither	10	1	9	21	MIFI	male	female	intact	intact	older
891	Dog A	Similar	NA	Dog A	Similar	NA	NA	Similar	Dog A	Similar	Dog A	Dog A	Similar	Dog B	Similar	Similar	Dog A	Dog B	Dog A	Dog A	Mixed sexes	Neither	4	0	4	16	MIFI	male	female	intact	intact	older
892	Dog A	Dog B	Dog B	Dog A	Dog A	Dog B	Dog B	Dog B	Dog A	Dog A	Dog A	Dog B	Dog A	Dog B	Dog B	Dog B	Dog A	Dog A	Dog A	Both	Both male	Neither	7	5	2	14	MIMI	male	male	intact	intact	older
893	Dog A	Dog A	Dog B	Dog B	Dog B	Similar	Dog A	Similar	Similar	Dog B	Dog A	Dog A	Dog A	Dog A	Dog A	Dog A	Dog A	Similar	Dog A	Neither	Both female	Dog A	7	3	4	16	FNFI	female	female	neutered	intact	older
894	Dog A	Dog B	Dog B	Dog A	Dog A	Dog A	Dog B	Similar	Dog A	Dog A	Dog A	Dog A	Dog A	Dog A	NA	Dog B	Dog A	Dog B	Dog A	Both	Both male	Neither	9	2	7	19	MIMI	male	male	intact	intact	older
895	Dog B	Dog B	Similar	NA	Dog A	NA	Dog A	Dog A	Dog A	NA	Dog B	Dog A	NA	Dog B	Dog A	Dog B	Dog A	NA	NA	Dog A	Mixed sexes	Both	3	4	-1	11	FNMN	female	male	neutered	neutered	similar
896	Dog A	Similar	NA	Dog A	Dog A	Similar	Similar	Similar	NA	Similar	Dog A	Similar	Similar	Similar	NA	Dog B	Dog A	Similar	Dog A	Both	Both male	Neither	3	1	2	14	MIMI	male	male	intact	intact	older
897	Dog B	Dog A	Dog B	Similar	Dog A	Dog A	Dog B	Dog B	Dog B	Dog B	Similar	Dog B	Dog A	Dog A	Dog B	Dog B	Dog A	Similar	Dog A	Both	Both male	Dog B	5	5	0	12	MNMI	male	male	neutered	intact	younger
898	Dog B	Dog B	Dog B	Dog B	Dog B	Dog B	Dog B	Dog A	Dog A	Dog A	Dog A	Dog B	Similar	Dog B	Dog B	Dog B	Dog A	Dog A	Dog B	Dog A	Mixed sexes	Both	7	4	3	15	FNMN	female	male	neutered	neutered	older
899	Dog A	Dog A	Dog B	Dog A	Dog A	Dog A	Dog B	Dog A	Dog A	Dog A	Dog A	Dog A	Dog A	Dog A	Dog A	Dog B	Dog A	Dog A	Dog A	Dog A	Mixed sexes	Dog A	11	1	10	22	MNFI	male	female	neutered	intact	older
900	Dog B	Dog B	Dog B	Dog A	Dog A	Dog A	Dog A	Dog A	Dog B	Dog A	Dog A	Dog A	Dog A	Dog A	Dog B	Dog B	Dog A	Dog A	Dog A	Both	Both male	Neither	4	8	-4	8	MIMI	male	male	intact	intact	younger
901	Dog B	Dog B	NA	NA	NA	Dog B	Dog B	Dog A	Dog B	NA	NA	Dog A	Dog A	Dog B	Dog B	Dog B	Dog B	Dog B	Dog A	Neither	Both female	Both	5	2	3	15	FNFN	female	female	neutered	neutered	younger
902	Dog A	Dog A	Dog B	Dog B	Dog B	Dog A	Dog A	Dog A	Dog A	Dog B	Similar	Dog A	Dog A	Dog A	Dog A	Dog A	Dog B	Dog A	Dog A	Both	Both male	Both	8	3	5	17	MNMN	male	male	neutered	neutered	older
903	Dog A	Dog B	Dog B	Similar	Similar	Dog A	Dog B	Dog A	Dog A	Dog A	Dog A	Dog A	Similar	Dog B	Dog B	Dog B	Dog A	Similar	Dog A	Both	Both male	Both	6	3	3	15	MNMN	male	male	neutered	neutered	older
904	Dog A	Dog A	Dog A	Dog A	NA	Dog A	Similar	Dog B	Dog A	Dog A	NA	Dog A	Similar	Similar	Similar	Dog B	Dog A	Similar	Dog A	Neither	Both female	Dog A	6	2	4	16	FNFI	female	female	neutered	intact	older
905	Dog B	Dog B	Dog B	Dog A	Dog B	Dog B	Dog B	Dog A	Dog B	Dog B	Dog B	Dog A	Dog B	Dog A	Dog A	Dog B	Dog A	Dog B	Dog A	Dog B	Mixed sexes	Dog A	8	4	4	16	MIFN	male	female	intact	neutered	younger
906	Dog B	Dog B	Dog B	Similar	Similar	Dog B	Similar	Similar	Dog B	Dog B	Dog A	Similar	Dog B	Similar	Dog B	Dog B	Dog A	Similar	Similar	Dog A	Mixed sexes	Dog B	7	2	5	17	FNMI	female	male	neutered	intact	similar
907	Dog B	Dog A	Dog A	Dog B	Dog B	Dog B	Dog A	Dog A	Dog B	Dog B	Dog A	Dog A	Dog A	Dog A	Dog A	Dog B	Dog A	Dog B	Dog A	Dog A	Mixed sexes	Both	7	5	2	14	FNMN	female	male	neutered	neutered	younger
908	Dog A	Dog A	Dog B	Dog A	Dog A	Dog A	Dog A	Dog B	Dog B	Dog B	Dog B	Dog B	Dog B	Dog B	Dog A	Dog A	Dog A	Dog B	Dog A	Dog B	Mixed sexes	Dog A	7	5	2	14	FNMI	female	male	neutered	intact	older
909	Dog A	Dog A	Dog B	Dog A	Dog A	Dog A	Dog B	Dog A	Dog A	Dog A	Dog A	Dog A	Dog A	Dog B	Dog A	Dog B	Dog B	Dog B	Dog A	Dog A	Mixed sexes	Dog B	11	1	10	22	MIFN	male	female	intact	neutered	older
910	Dog A	Dog A	Dog B	Dog B	Dog B	Dog A	Dog B	Dog B	Dog A	Dog A	Dog A	Dog A	Dog A	Dog A	Dog A	Dog B	Dog A	Dog B	Dog A	Dog A	Mixed sexes	Dog A	9	3	6	18	MNFI	male	female	neutered	intact	older
911	Dog B	Dog B	Dog A	Dog B	Dog B	Dog B	Dog A	Dog B	Dog B	Dog A	Dog B	Dog B	Dog B	Dog A	Dog B	Dog B	Dog B	Dog B	Dog A	Dog B	Mixed sexes	Neither	11	1	10	22	MIFI	male	female	intact	intact	younger
912	Similar	Similar	Dog A	Dog A	Dog B	Dog B	NA	Dog B	Similar	Dog A	Similar	Dog B	Similar	Similar	Dog A	Dog A	Dog B	Dog A	Dog B	Dog A	Mixed sexes	Both	4	4	0	12	MNFN	male	female	neutered	neutered	younger
913	Dog A	Dog A	Similar	Dog B	Dog B	Dog A	Dog A	Dog A	Dog A	Dog A	Similar	Dog B	Similar	Dog A	Dog B	Dog B	Dog A	Similar	Dog A	Both	Both male	Both	4	5	-1	11	MNMN	male	male	neutered	neutered	older
914	Dog A	Dog A	Dog A	Dog B	Dog A	Dog A	Dog A	Dog B	Dog A	Dog A	Dog B	Dog A	Dog A	Dog A	Dog A	Dog B	Dog A	Dog B	Dog A	Both	Both male	Dog A	8	4	4	16	MNMI	male	male	neutered	intact	older
915	Dog A	Dog A	Dog B	Dog A	Dog B	Dog A	Dog A	Dog A	Dog A	Dog A	Dog A	Dog A	Dog B	Dog B	Dog A	Dog A	Dog A	Dog A	Dog A	Dog A	Mixed sexes	Dog B	10	2	8	20	MIFN	male	female	intact	neutered	older
916	Dog A	Dog B	Dog B	Similar	Similar	Dog A	Dog A	Similar	Dog A	Dog A	Dog B	Dog A	Dog A	Dog A	Dog A	Dog B	Dog A	Dog A	Dog B	Dog B	Mixed sexes	Dog A	7	3	4	16	FNMI	female	male	neutered	intact	younger
917	Dog A	Dog B	Dog B	Dog B	Dog B	Dog A	Dog B	Dog B	Dog A	Dog A	Dog A	Dog A	Dog A	Dog A	Dog A	Dog B	Dog A	Dog B	Dog A	Dog A	Mixed sexes	Neither	8	4	4	16	MIFI	male	female	intact	intact	older
918	Dog B	Dog A	Similar	Dog A	Dog A	Similar	Dog A	Dog A	Dog A	Similar	Similar	NA	Dog A	Dog A	Similar	Dog B	Dog A	Similar	Dog B	Dog A	Mixed sexes	Both	1	5	-4	8	FNMN	female	male	neutered	neutered	older
919	Dog A	Dog A	Dog B	Dog A	Similar	NA	Dog B	Similar	Dog A	Dog A	NA	NA	Similar	Dog B	NA	Dog A	Similar	Similar	Dog A	Both	Both male	Dog A	6	0	6	18	MNMI	male	male	neutered	intact	older
920	Dog A	Dog B	Dog B	NA	NA	NA	Dog B	Dog A	Dog B	Dog A	Dog A	Dog B	Dog B	Dog B	Dog A	Dog A	Dog B	Dog B	Dog A	Dog A	Mixed sexes	Dog B	5	4	1	13	MIFN	male	female	intact	neutered	older
921	Dog A	Dog A	Dog B	Dog A	NA	NA	Dog B	Similar	Dog A	NA	NA	NA	Dog B	Dog B	NA	Dog A	Dog A	Similar	Dog A	Dog A	Mixed sexes	Dog B	5	1	4	16	MIFN	male	female	intact	neutered	older
922	Dog A	Dog A	Dog B	Dog B	Dog B	NA	Dog A	Dog A	Similar	Dog A	Dog B	Dog A	Dog A	Dog A	NA	Dog B	Dog A	Dog B	Dog A	Dog A	Mixed sexes	Both	5	4	1	13	MNFN	male	female	neutered	neutered	older
923	Similar	Dog A	Dog A	Similar	Similar	Similar	Dog A	Similar	Similar	Dog B	Dog B	Dog A	Dog A	Dog B	Dog B	Dog B	Dog B	Dog B	Dog A	Dog A	Mixed sexes	Dog B	3	5	-2	10	MIFN	male	female	intact	neutered	older
924	Dog A	Dog A	Dog B	Dog B	Dog A	Dog A	Dog A	Dog A	Dog A	Similar	Dog A	Dog B	Dog A	Dog A	Dog A	Dog A	Dog A	Dog A	Dog A	Both	Both male	Neither	9	2	7	19	MIMI	male	male	intact	intact	older
925	Dog A	Dog A	Dog B	Dog B	Dog B	Dog A	Dog B	Dog A	Dog A	Dog A	Dog B	Dog A	Dog A	Dog B	Dog A	Dog A	Dog B	Dog B	Dog A	Neither	Both female	Both	9	3	6	18	FNFN	female	female	neutered	neutered	older
926	Dog A	Dog B	Dog B	Dog A	Dog A	NA	Dog B	Dog A	Dog B	Dog A	Similar	Dog A	Similar	Dog B	Dog B	Dog B	Dog A	Similar	Dog A	Both	Both male	Both	5	4	1	13	MNMN	male	male	neutered	neutered	older
927	Similar	Dog A	Dog A	Dog A	NA	NA	NA	Similar	Dog A	Dog B	Similar	Dog A	Similar	Similar	NA	Dog A	Dog A	Similar	Dog B	Dog A	Mixed sexes	Dog B	5	2	3	15	MIFN	male	female	intact	neutered	younger
928	Dog A	Dog B	Dog B	Similar	NA	Dog A	Dog B	Dog A	Dog A	Dog A	Dog A	Dog A	Dog A	Dog A	Dog B	Dog B	Dog B	Dog A	Dog A	Neither	Both female	Both	7	3	4	16	FNFN	female	female	neutered	neutered	older
929	Dog A	Dog A	Dog B	Dog A	Dog B	Dog A	Dog B	Similar	Dog A	Dog A	Dog A	Dog A	Similar	Dog A	Dog A	Dog A	Dog B	Similar	Dog A	Neither	Both female	Neither	10	1	9	21	FIFI	female	female	intact	intact	older
930	Similar	Dog A	Dog A	Similar	Dog A	Dog B	Similar	Dog A	Dog A	Similar	Dog B	Dog B	Similar	Dog B	Dog A	Dog A	Dog A	Dog A	Dog A	Both	Both male	Dog A	5	4	1	13	MNMI	male	male	neutered	intact	older
931	Dog B	Dog B	Dog B	Dog B	Dog B	Dog B	Dog B	Dog B	Dog B	Dog B	Dog B	Dog A	Dog B	Dog B	Dog B	Dog B	Dog B	Dog B	Dog A	Both	Both male	Dog A	10	2	8	20	MIMN	male	male	intact	neutered	younger
932	Dog A	Dog B	Dog B	Dog B	Dog B	NA	Dog B	Dog B	Dog B	NA	Dog A	Dog A	Similar	Dog A	NA	Dog B	Dog A	Similar	Dog A	Dog B	Mixed sexes	Both	3	5	-2	10	FNMN	female	male	neutered	neutered	older
933	Dog A	Dog A	Dog B	Dog A	Dog A	Dog A	Dog A	Dog A	Dog A	Dog A	Dog A	Dog A	Dog A	Dog B	Dog A	Dog A	Dog A	Dog A	Dog A	Both	Both male	Dog A	12	0	12	24	MNMI	male	male	neutered	intact	older
934	Dog A	Dog A	Dog B	Similar	NA	NA	NA	Similar	NA	NA	NA	Dog A	Similar	Dog B	NA	Dog B	Dog A	Dog B	Dog A	Neither	Both female	Both	3	1	2	14	FNFN	female	female	neutered	neutered	older
935	Dog A	Dog A	Dog A	Similar	Similar	Similar	Similar	Dog A	Dog A	Dog A	Similar	Similar	Dog A	Similar	Dog A	Dog A	Dog B	Dog A	Dog B	Dog A	Mixed sexes	Neither	6	1	5	17	MIFI	male	female	intact	intact	younger
936	Dog A	Dog B	Dog B	Dog B	Dog A	Similar	Similar	Dog B	Dog A	Dog A	Dog A	Dog A	Dog A	Similar	Similar	Dog A	Dog A	Dog A	Dog A	Neither	Both female	Both	8	2	6	18	FNFN	female	female	neutered	neutered	older
937	Dog B	Dog B	Similar	Dog B	Dog B	Dog B	Dog B	Dog B	Dog B	Dog B	Dog A	Dog B	Similar	Dog A	Dog B	Dog B	Dog A	Dog A	Dog A	Dog A	Mixed sexes	Neither	9	1	8	20	FIMI	female	male	intact	intact	younger
938	Dog A	Dog A	Dog B	Dog A	Similar	NA	Dog B	Dog A	Dog A	Similar	NA	Dog B	Dog B	Dog B	NA	Dog A	Dog B	NA	Dog A	Both	Both male	Dog A	5	2	3	15	MNMI	male	male	neutered	intact	older
939	Dog A	Dog A	Dog B	Dog B	Similar	Similar	Dog A	Similar	Dog A	Dog A	Similar	Dog B	Dog A	Dog B	Dog B	Dog A	Dog B	Similar	Dog A	Neither	Both female	Both	6	3	3	15	FNFN	female	female	neutered	neutered	older
940	Dog A	Dog B	Dog B	Dog A	NA	NA	Similar	Dog A	Dog A	Dog A	Dog A	Dog B	Dog A	Dog A	Dog B	Dog B	Dog A	Similar	Dog A	Dog A	Mixed sexes	Dog B	6	4	2	14	MIFN	male	female	intact	neutered	older
941	Dog A	Dog A	Dog B	Dog A	Dog A	Dog A	Dog A	Dog B	Dog B	Dog A	Dog A	Dog A	Dog A	Dog B	Dog A	Dog B	Dog B	Dog B	Dog A	Dog B	Mixed sexes	Both	10	2	8	20	FNMN	female	male	neutered	neutered	older
942	Similar	Dog A	NA	Dog B	Dog B	Similar	Dog A	Dog B	NA	Dog B	Similar	Dog A	Similar	Dog B	Similar	Dog A	Dog B	Dog A	Similar	Dog B	Mixed sexes	Dog B	3	3	0	12	FIMN	female	male	intact	neutered	similar
943	Dog A	Dog A	NA	Dog B	Similar	Dog A	Dog B	Dog A	NA	Dog A	Dog A	Dog A	Dog A	Dog B	Dog A	Dog A	Dog A	Dog A	Dog B	Neither	Both female	Neither	8	1	7	19	FIFI	female	female	intact	intact	younger
944	Dog A	Dog A	Dog B	Dog A	Dog A	Dog A	Dog A	Dog A	Dog A	Dog A	Dog B	Dog B	Dog A	Dog A	Dog B	Dog B	Dog A	Dog A	Dog A	Both	Both male	Neither	8	4	4	16	MIMI	male	male	intact	intact	older
945	Dog A	Dog A	Dog A	Dog B	Dog A	Dog A	Dog A	Similar	Dog A	Dog A	Dog B	Dog A	Similar	Dog B	Dog A	Dog A	Dog A	Dog A	Dog B	Neither	Both female	Neither	8	3	5	17	FIFI	female	female	intact	intact	younger
946	Dog A	Dog A	Dog B	Dog A	Dog A	Dog A	Dog B	Dog A	Dog B	Dog A	Dog A	Dog A	Dog B	Dog B	Dog A	Dog A	Dog B	Dog B	Dog A	Dog A	Mixed sexes	Both	10	2	8	20	MNFN	male	female	neutered	neutered	older
947	Dog A	Similar	Dog B	Dog B	Dog A	Dog A	NA	Dog A	Dog A	Similar	Dog A	Dog A	Dog A	Dog B	NA	Similar	Similar	Dog B	Similar	Dog A	Mixed sexes	Dog B	7	1	6	18	MIFN	male	female	intact	neutered	similar
948	Dog A	Dog A	Dog B	Dog B	Dog A	Dog A	Dog B	Dog B	Dog B	Dog A	Similar	Dog A	Dog A	Dog A	Similar	Dog B	Dog B	Dog B	Dog A	Neither	Both female	Dog A	7	3	4	16	FNFI	female	female	neutered	intact	older
949	NA	Dog A	Similar	NA	NA	Dog B	Dog A	Dog B	NA	NA	Dog A	NA	Dog B	Dog B	Dog A	Dog A	Dog B	Dog B	Dog B	Both	Both male	Dog A	4	2	2	14	MNMI	male	male	neutered	intact	younger
950	Dog A	Dog B	NA	Dog A	Similar	NA	NA	NA	Dog B	Dog A	Dog A	Dog A	Similar	Similar	Similar	Dog B	Dog B	Dog B	Dog A	Neither	Both female	Dog A	4	3	1	13	FNFI	female	female	neutered	intact	older
951	Dog A	Dog A	NA	NA	Dog B	Dog A	Dog A	Dog A	Dog B	Dog A	Dog A	Dog A	Similar	Dog A	Dog A	Dog A	Dog A	Dog B	Dog A	Neither	Both female	Dog A	7	2	5	17	FNFI	female	female	neutered	intact	older
952	Dog A	Dog A	Dog B	Dog B	Dog A	Dog A	Dog A	Dog B	Similar	Similar	Dog B	NA	Similar	Similar	Dog A	Dog B	Dog B	Similar	Dog A	Both	Both male	Dog A	5	3	2	14	MNMI	male	male	neutered	intact	older
953	Dog A	Dog A	Dog A	Dog A	Dog A	Dog A	Dog B	Dog B	Dog B	Dog B	Dog B	Dog A	Dog B	Dog B	Dog A	Dog A	Dog B	Dog B	Dog A	Dog B	Mixed sexes	Neither	7	5	2	14	FIMI	female	male	intact	intact	older
954	Dog A	Dog B	Similar	NA	NA	Dog B	Similar	Dog A	Dog A	Similar	Dog B	NA	Similar	Similar	NA	NA	Dog B	NA	Dog A	Dog B	Mixed sexes	Neither	1	3	-2	10	FIMI	female	male	intact	intact	older
955	Dog A	NA	Dog B	Similar	Similar	NA	Similar	Dog B	Dog A	Dog B	Similar	NA	Dog A	Dog B	NA	Dog A	Dog A	Dog A	Dog A	Both	Both male	Dog A	4	1	3	15	MNMI	male	male	neutered	intact	older
956	Dog A	Dog A	Similar	Similar	Similar	NA	NA	Similar	Similar	Similar	Dog A	Dog A	Dog A	Dog A	Similar	Similar	Dog A	Dog A	Dog A	Dog A	Mixed sexes	Both	4	0	4	16	MNFN	male	female	neutered	neutered	older
957	Dog B	Dog B	NA	Dog B	Dog B	Dog B	NA	Similar	NA	Dog B	Dog B	Dog B	Dog B	Similar	Dog B	Dog B	Dog B	Dog B	Dog A	Both	Both male	Neither	10	0	10	22	MIMI	male	male	intact	intact	younger
958	Dog A	Similar	Dog A	Dog B	Dog B	Similar	Dog A	Dog B	Dog B	Similar	Dog B	Dog B	Dog A	Dog A	Dog B	Dog A	Dog B	Dog A	Dog A	Both	Both male	Both	2	7	-5	7	MNMN	male	male	neutered	neutered	older
959	Dog A	Dog A	Dog B	Dog A	Dog A	Dog A	Dog A	Dog A	Dog B	Dog A	Dog B	Dog A	Dog A	Dog A	Dog A	Dog A	Dog A	Dog A	Dog B	Dog B	Mixed sexes	Neither	10	2	8	20	FIMI	female	male	intact	intact	younger
960	Dog B	Similar	NA	Dog B	Dog B	Similar	Similar	Dog A	Dog A	Dog A	Dog A	Similar	Dog A	Dog A	Dog B	Dog B	Dog B	Dog B	Dog A	Dog A	Mixed sexes	Neither	4	4	0	12	FIMI	female	male	intact	intact	younger
961	Similar	Similar	Similar	Dog A	Similar	Dog B	Dog A	Similar	Dog A	Similar	NA	Dog B	Dog B	Similar	Dog A	Dog A	Dog A	Similar	Similar	Neither	Both female	Both	4	3	1	13	FNFN	female	female	neutered	neutered	similar
962	Dog A	Dog B	Dog B	Dog B	Dog B	Similar	Dog B	Similar	Dog B	Dog A	Dog B	Dog A	Similar	Dog A	Similar	Dog B	Dog B	Dog B	Dog A	Dog B	Mixed sexes	Dog A	3	6	-3	9	FNMI	female	male	neutered	intact	older
963	Dog B	Dog B	Dog A	Dog B	Dog B	Dog B	Dog A	Dog A	Dog B	Similar	Dog A	Dog B	Similar	Dog A	Dog B	Dog B	Similar	Dog B	Dog B	Dog A	Mixed sexes	Both	9	1	8	20	FNMN	female	male	neutered	neutered	older
964	Dog B	Similar	Dog B	Dog B	Dog B	NA	Dog B	Dog B	Dog B	Dog B	Dog A	Dog B	Dog B	Dog B	Dog A	Dog B	Dog A	Similar	Dog B	Both	Both male	Dog B	7	3	4	16	MNMI	male	male	neutered	intact	older
965	Dog A	Dog A	NA	Dog A	NA	NA	Dog A	Similar	NA	Similar	Dog A	NA	Dog A	Dog A	Dog A	Dog A	Dog A	Dog A	Dog A	Both	Both male	Neither	6	0	6	18	MIMI	male	male	intact	intact	older
966	Similar	Similar	Similar	Similar	NA	NA	Dog A	Similar	NA	Similar	Dog A	NA	Similar	Similar	Dog A	Similar	Dog A	Similar	Dog A	Dog A	Mixed sexes	Neither	2	0	2	14	MIFI	male	female	intact	intact	older
967	Dog B	Similar	Similar	Dog B	Dog B	NA	Dog B	Similar	NA	Similar	NA	NA	Dog B	Dog B	NA	Dog B	Dog A	Dog B	Dog A	Dog A	Mixed sexes	Neither	4	0	4	16	FIMI	female	male	intact	intact	younger
968	Similar	Dog B	Similar	Similar	Similar	NA	Dog B	Similar	Dog A	NA	Dog B	Dog A	Dog A	Dog B	Similar	Dog A	Dog B	Similar	Similar	Both	Both male	Neither	4	2	2	14	MIMI	male	male	intact	intact	similar
969	Dog B	Dog A	Dog A	Similar	Dog B	Dog B	Dog B	Dog B	NA	Dog A	Dog A	Similar	Similar	Dog A	NA	Dog B	Dog B	Similar	Dog A	Dog A	Mixed sexes	Neither	4	3	1	13	FIMI	female	male	intact	intact	younger
970	Dog A	Dog B	Dog B	Dog B	NA	Dog A	Dog B	Dog A	Similar	Dog A	Similar	NA	Dog A	Dog A	Dog B	Dog A	Dog A	Similar	Dog A	Both	Both male	Neither	5	3	2	14	MIMI	male	male	intact	intact	older
971	Dog A	Dog B	Dog A	NA	Dog B	Dog A	Dog B	Similar	Dog A	Similar	NA	Dog B	Dog B	Dog B	Dog A	Dog A	Dog B	Similar	Dog A	Neither	Both female	Dog A	4	5	-1	11	FNFI	female	female	neutered	intact	older
972	Dog A	Dog B	Dog B	NA	Dog B	Dog A	Similar	Similar	Dog B	Dog A	Dog B	NA	Dog A	Similar	Dog B	Dog B	Dog B	Dog B	Dog A	Neither	Both female	Dog A	4	6	-2	10	FNFI	female	female	neutered	intact	older
973	Dog A	Dog A	Dog B	Dog B	Dog B	Dog A	Dog B	Dog A	Dog A	Dog B	Dog A	Dog A	Dog A	Dog A	Dog B	Dog B	Dog A	Dog A	Dog A	Dog A	Mixed sexes	Neither	7	5	2	14	MIFI	male	female	intact	intact	older
974	Dog A	Dog A	Dog A	Dog A	Dog A	Dog A	Dog B	Dog B	Dog B	Dog A	Dog B	Dog A	Dog A	Dog A	Dog A	Dog B	Dog B	Dog B	Dog A	Dog B	Mixed sexes	Both	8	4	4	16	FNMN	female	male	neutered	neutered	older
975	Dog A	Dog A	Dog B	Similar	NA	NA	Similar	Similar	Dog B	Similar	Dog A	Similar	Dog B	Dog B	Dog A	Dog B	Dog B	Dog B	Dog A	Dog A	Mixed sexes	Both	4	3	1	13	MNFN	male	female	neutered	neutered	older
976	Dog B	Dog A	Dog B	Dog A	Dog A	Dog B	Dog B	Dog A	Dog B	Dog B	Similar	Dog A	Dog B	Dog B	Dog A	Dog A	Dog A	Dog A	Dog B	Neither	Both female	Neither	4	7	-3	9	FIFI	female	female	intact	intact	older
977	Dog A	Dog B	Dog B	Dog A	Dog A	Dog A	Dog A	Similar	Dog A	Dog B	Dog B	Dog B	Dog A	Dog A	Dog B	Dog B	Dog A	Dog B	Dog A	Dog B	Mixed sexes	Dog B	6	6	0	12	FIMN	female	male	intact	neutered	older
978	Similar	Dog B	NA	Similar	Similar	NA	Dog B	Similar	Dog A	Similar	Similar	Similar	Similar	Dog A	Dog B	Dog B	Dog A	Dog B	Dog A	Neither	Both female	Both	1	3	-2	10	FNFN	female	female	neutered	neutered	older
979	Dog A	Dog A	Dog B	Dog A	Dog A	Dog A	NA	Dog B	Similar	Similar	Similar	Dog A	Similar	Similar	Dog A	Dog B	Dog A	Similar	Dog A	Neither	Both female	Dog B	7	1	6	18	FIFN	female	female	intact	neutered	older
980	Dog A	Dog A	Dog B	Dog B	Dog A	NA	Dog B	Dog B	Dog B	Dog A	NA	Similar	Similar	Similar	NA	Dog B	Dog A	Dog B	Dog A	Neither	Both female	Both	4	3	1	13	FNFN	female	female	neutered	neutered	older
981	Dog A	Dog A	Similar	Dog B	Similar	Dog A	Dog B	Dog A	Dog B	Similar	Similar	Similar	Dog B	Dog B	Dog A	Dog A	Dog B	Similar	Dog B	Dog B	Mixed sexes	Dog A	4	3	1	13	FNMI	female	male	neutered	intact	younger
982	Dog A	Dog A	NA	Dog A	Dog A	Dog A	NA	Similar	Dog A	Dog A	Dog B	Dog A	Dog A	Dog A	Dog A	Dog A	Dog B	Dog B	Dog A	Dog B	Mixed sexes	Dog B	10	1	9	21	FIMN	female	male	intact	neutered	older
983	Dog A	Dog A	Dog B	Dog B	Similar	Dog A	Dog A	Dog A	Dog B	Similar	Dog A	Similar	Dog A	Dog A	Dog A	Dog B	Dog B	Dog B	Dog A	Dog B	Mixed sexes	Dog A	6	3	3	15	FNMI	female	male	neutered	intact	older
984	Dog A	Dog A	Dog B	Dog A	NA	NA	NA	Similar	Similar	Similar	Dog A	Dog A	Dog A	Dog A	Dog B	Dog B	Dog A	Similar	Dog A	Dog A	Mixed sexes	Dog B	6	2	4	16	MIFN	male	female	intact	neutered	older
985	Dog A	Dog A	NA	Dog A	Dog A	Dog A	Dog B	Similar	Dog A	Dog A	NA	Dog A	Similar	Similar	Dog A	Dog A	Dog A	Similar	Similar	Dog B	Mixed sexes	Both	9	0	9	21	FNMN	female	male	neutered	neutered	similar
986	Dog A	Dog B	Dog B	Dog B	Dog A	Dog A	Dog B	Dog A	Dog B	Dog A	Dog A	Dog B	Dog A	Dog B	Dog A	Dog A	Dog B	Dog B	Dog A	Dog B	Mixed sexes	Both	8	4	4	16	FNMN	female	male	neutered	neutered	older
987	Similar	Dog B	NA	Similar	Dog A	Dog B	Dog A	Dog B	Similar	Dog B	Similar	Dog B	Similar	Dog B	Dog B	Dog B	NA	Similar	Dog A	Both	Both male	Dog A	1	6	-5	7	MNMI	male	male	neutered	intact	older
988	Dog A	NA	NA	Dog A	Similar	NA	Dog A	Dog A	Dog A	NA	Dog A	Dog A	Dog A	Similar	Dog A	Dog A	Dog A	Similar	Dog B	Dog A	Mixed sexes	Both	7	0	7	19	MNFN	male	female	neutered	neutered	younger
989	Dog A	Dog B	Dog B	Dog A	Dog A	Dog A	Dog B	Dog B	Dog A	Dog B	Dog B	Dog A	Dog A	Dog B	Dog A	Dog B	Dog A	Dog A	Dog B	Neither	Both female	Neither	8	4	4	16	FIFI	female	female	intact	intact	younger
990	Dog B	Dog A	Dog A	Dog B	Dog B	Dog B	NA	Dog A	Dog A	Dog B	NA	NA	Dog A	Dog B	Dog A	Dog A	Similar	Similar	Dog B	Dog A	Mixed sexes	Dog B	5	5	0	12	FNMI	female	male	neutered	intact	older
991	Dog A	Similar	NA	Similar	Similar	Dog A	Similar	Similar	NA	Similar	Similar	Dog A	NA	NA	NA	NA	Dog A	Similar	Dog A	Dog A	Mixed sexes	Dog B	2	0	2	14	MIFN	male	female	intact	neutered	older
992	Dog A	NA	Dog B	Dog B	Dog B	NA	Dog A	Dog B	Dog A	Dog A	Dog A	Dog A	NA	Dog A	Dog A	Dog B	Dog A	Dog A	Dog B	Dog A	Mixed sexes	Dog A	6	3	3	15	MNFI	male	female	neutered	intact	younger
993	Dog B	Dog B	Dog B	Dog A	Similar	Similar	Dog A	Dog A	Dog B	Similar	Similar	Similar	Dog A	Dog A	Similar	Dog B	Dog A	Dog B	Dog A	Dog B	Mixed sexes	Both	3	3	0	12	MNFN	male	female	neutered	neutered	younger
994	Dog A	NA	Dog B	NA	Dog A	Dog A	NA	Similar	Similar	NA	Dog B	Dog B	Dog A	Dog B	Dog B	Dog B	Dog B	Similar	Dog A	Dog B	Mixed sexes	Neither	4	4	0	12	FIMI	female	male	intact	intact	older
995	Dog A	Dog A	Dog B	Dog B	Dog B	Dog B	NA	Similar	Similar	Dog A	Similar	Dog A	Similar	Dog B	Dog A	Dog A	Dog B	Similar	Dog A	Both	Both male	Neither	6	3	3	15	MIMI	male	male	intact	intact	older
996	Dog A	Dog A	NA	Dog A	Dog A	Dog A	Dog A	Dog A	Dog A	Dog A	Dog A	Dog A	Dog A	Dog A	Dog A	Dog A	Dog B	Dog B	Dog B	Both	Both male	Both	11	0	11	23	MNMN	male	male	neutered	neutered	younger
997	Dog A	Dog A	Dog B	NA	NA	Dog A	Dog A	Similar	Similar	Similar	Similar	Dog A	Similar	Dog A	NA	Dog B	Dog A	Dog B	Dog A	Dog B	Mixed sexes	Both	4	1	3	15	FNMN	female	male	neutered	neutered	older
998	NA	Dog A	Similar	Similar	Dog B	Dog A	NA	Similar	Similar	Dog A	Dog B	Dog A	Similar	Dog A	Dog A	Dog B	Dog B	Dog B	Dog A	Dog B	Mixed sexes	Both	5	3	2	14	FNMN	female	male	neutered	neutered	older
999	Dog A	Dog A	Dog A	Dog B	Dog B	Dog B	Dog B	Dog A	Dog A	Dog A	Dog A	Dog B	Dog A	Dog A	Dog B	Dog B	Dog B	Dog B	Dog A	Neither	Both female	Neither	5	7	-2	10	FIFI	female	female	intact	intact	older
1000	Dog A	Dog A	NA	Dog B	NA	Similar	NA	Similar	Dog A	Similar	Dog B	NA	Similar	Dog A	Similar	Dog B	Dog A	Dog B	Dog A	Neither	Both female	Both	2	3	-1	11	FNFN	female	female	neutered	neutered	older
1001	Dog A	Dog A	Dog B	Similar	Similar	Dog A	Similar	Similar	Similar	Similar	Dog B	Dog A	Similar	Similar	Similar	Similar	Dog A	Dog B	Dog A	Dog B	Mixed sexes	Neither	4	1	3	15	FIMI	female	male	intact	intact	older
1002	Dog A	Dog A	Similar	Similar	Similar	Similar	Similar	Similar	NA	Similar	NA	Dog A	Similar	Similar	Similar	Dog A	Dog B	Similar	Dog A	Dog B	Mixed sexes	Both	3	0	3	15	FNMN	female	male	neutered	neutered	older
1003	Dog B	Dog A	Dog B	Dog B	Dog B	Dog B	Similar	Dog B	Dog A	Dog A	Dog B	Dog B	Similar	Dog A	Dog B	Dog B	Dog B	Dog B	Dog A	Neither	Both female	Neither	7	4	3	15	FIFI	female	female	intact	intact	younger
1004	Dog A	Dog B	Dog B	Similar	Similar	Dog A	Dog B	Similar	Dog A	Similar	Similar	Dog B	Dog A	Similar	Dog B	Dog B	Dog A	Dog B	Dog A	Dog B	Mixed sexes	Both	4	4	0	12	FNMN	female	male	neutered	neutered	older
1005	Dog B	Dog A	Dog B	Dog B	Dog B	Dog B	Dog B	Dog B	Dog B	Dog B	NA	Dog B	Dog B	Dog B	NA	Dog B	Dog A	Dog B	Dog A	Dog A	Mixed sexes	Both	8	2	6	18	FNMN	female	male	neutered	neutered	younger
1006	Dog B	Dog B	Similar	Similar	Dog A	Dog A	Dog A	Similar	Similar	Dog A	Similar	Similar	Similar	Dog A	Dog B	Dog B	Dog A	Dog B	Dog A	Neither	Both female	Both	3	3	0	12	FNFN	female	female	neutered	neutered	younger
1007	Dog A	NA	NA	Similar	NA	NA	NA	NA	Dog B	Similar	Dog A	NA	Similar	Similar	NA	Dog B	Dog B	Dog B	Dog A	Neither	Both female	Dog A	1	2	-1	11	FNFI	female	female	neutered	intact	older
1008	Dog B	Dog B	Dog B	Dog A	Similar	Dog B	Similar	Similar	Similar	Dog B	Similar	Dog A	Similar	Dog A	Dog B	Dog B	Dog A	Dog B	Dog A	Neither	Both female	Neither	5	3	2	14	FIFI	female	female	intact	intact	younger
1009	Dog B	Dog A	Dog A	Dog A	Dog A	Dog B	Dog A	Dog A	Dog B	Dog B	Dog B	Dog B	Dog B	Dog B	Dog B	Dog B	Dog B	Dog B	Dog A	Dog B	Mixed sexes	Dog A	9	3	6	18	MIFN	male	female	intact	neutered	younger
1010	Dog A	Dog B	Dog A	Dog A	Dog A	Dog A	Dog B	Dog B	Dog A	Dog A	Dog B	Dog A	Dog A	Dog A	Dog A	Dog A	Dog A	Dog B	Dog A	Neither	Both female	Dog A	9	3	6	18	FNFI	female	female	neutered	intact	older
1011	Dog A	Dog A	Dog A	Dog B	Dog B	Dog A	Dog B	Dog B	Dog A	Dog A	Dog B	Dog A	Dog A	Dog A	Dog A	Dog A	Dog A	Dog B	Dog B	Neither	Both female	Both	8	4	4	16	FNFN	female	female	neutered	neutered	younger
1012	Dog A	Dog B	Dog B	Dog A	Dog A	Dog A	Dog B	Dog A	Dog A	Dog A	Dog B	Dog A	Dog A	Dog B	Dog B	Dog B	Dog A	Dog A	Dog A	Dog B	Mixed sexes	Neither	8	4	4	16	FIMI	female	male	intact	intact	older
1013	Dog B	Dog B	Dog B	Dog B	Dog B	Dog A	Dog A	Similar	Similar	Similar	Similar	Dog B	Dog B	Dog B	Similar	Similar	Dog B	NA	Dog A	Neither	Both female	Both	5	2	3	15	FNFN	female	female	neutered	neutered	younger
1014	Dog A	Dog A	Dog A	Dog A	Dog A	Dog B	Dog A	Dog A	Dog A	Dog B	Dog A	Dog A	Dog B	Dog B	Dog A	Dog A	Dog B	Dog A	Dog B	Neither	Both female	Both	8	4	4	16	FNFN	female	female	neutered	neutered	younger
1015	Similar	Dog A	Dog B	Similar	Similar	Dog B	Dog B	Dog B	Dog B	Similar	Dog B	Dog B	Dog B	Dog B	Dog A	NA	Dog B	Dog B	Dog A	Dog B	Mixed sexes	Dog B	3	5	-2	10	FIMN	female	male	intact	neutered	older
1016	Dog A	Dog A	Dog B	Dog A	Dog A	Dog A	Dog B	Dog B	Dog B	Dog A	Similar	NA	Dog A	Dog A	Dog A	Dog B	Dog A	Dog B	Dog A	Neither	Both female	Both	8	2	6	18	FNFN	female	female	neutered	neutered	older
1017	Dog A	Dog B	Dog A	Dog A	Dog A	Dog A	Dog A	Similar	Similar	Dog A	Dog A	Dog A	Dog A	Dog A	Dog A	Dog A	Similar	Dog A	Dog B	Both	Both male	Both	9	2	7	19	MNMN	male	male	neutered	neutered	younger
1018	Similar	Dog A	NA	NA	NA	NA	Dog B	Similar	Similar	Similar	Dog B	NA	Similar	Similar	NA	Dog B	Dog B	Dog B	Dog A	Dog A	Mixed sexes	Both	1	2	-1	11	MNFN	male	female	neutered	neutered	older
1019	NA	Dog A	Dog B	NA	NA	Dog B	Similar	Similar	NA	NA	NA	Dog B	Similar	Similar	Dog A	Similar	Dog B	Similar	Dog A	Neither	Both female	Neither	3	2	1	13	FIFI	female	female	intact	intact	older
1020	Dog A	Dog A	Dog B	Dog A	Dog A	Dog A	Dog B	Dog A	Dog A	Dog B	Dog A	Dog A	Dog B	Dog A	Dog A	Dog B	Dog A	Dog B	Dog A	Neither	Both female	Both	9	3	6	18	FNFN	female	female	neutered	neutered	older
1021	NA	Dog B	Dog B	Dog A	Similar	NA	Dog B	Dog A	Dog A	Dog A	NA	Dog B	Similar	Dog B	NA	Dog B	Dog A	Similar	Dog A	Dog B	Mixed sexes	Neither	4	3	1	13	FIMI	female	male	intact	intact	older
1022	Dog B	Dog B	NA	Dog A	Dog A	Similar	Dog A	Dog A	Dog B	Dog A	Dog A	NA	Dog B	Dog A	Dog B	Dog B	Dog A	Similar	Dog B	Both	Both male	Neither	5	4	1	13	MIMI	male	male	intact	intact	older
1023	Dog A	Dog A	Dog B	Dog A	Dog A	Dog A	Dog B	Dog A	Dog A	Dog B	Dog A	Dog A	Dog B	Dog A	Dog A	Dog B	Dog A	Dog B	Dog A	Neither	Both female	Both	9	3	6	18	FNFN	female	female	neutered	neutered	older
1024	Dog A	Dog A	NA	Dog A	Dog A	Similar	Similar	Similar	Dog A	Dog A	NA	Dog B	Similar	Dog A	Dog B	Dog A	Dog B	Dog A	Dog A	Both	Both male	Both	6	2	4	16	MNMN	male	male	neutered	neutered	older
1025	Dog A	Dog B	Dog B	NA	Dog A	Dog A	Dog A	Dog B	Dog A	Dog A	Dog B	Dog B	Dog B	Dog B	Dog B	Dog A	Dog A	Dog A	Dog B	Dog B	Mixed sexes	Dog B	6	5	1	13	FIMN	female	male	intact	neutered	younger
1026	NA	Dog A	Dog A	Dog B	Dog B	NA	NA	Dog A	Dog A	Dog B	NA	Dog B	Dog B	Dog A	NA	Dog A	Dog A	Dog B	Dog A	Dog B	Mixed sexes	Both	3	6	-3	9	FNMN	female	male	neutered	neutered	older
1027	Dog A	Dog B	Dog B	Dog B	Dog B	Dog A	Dog A	Similar	Dog A	Dog A	Dog B	Dog A	Dog A	Dog A	Dog B	Dog B	Dog A	Similar	Dog B	Both	Both male	Neither	6	6	0	12	MIMI	male	male	intact	intact	younger
1028	Dog B	Dog A	Dog B	Dog A	Dog A	Dog B	Dog B	Dog B	Dog A	Dog B	Dog B	Dog B	Dog B	Dog B	Dog B	Dog B	Dog A	Dog A	Dog A	Neither	Both female	Dog A	7	5	2	14	FIFN	female	female	intact	neutered	younger
1029	Dog A	Similar	Dog B	Dog B	NA	Similar	Similar	Similar	Dog B	Dog A	Similar	Similar	Similar	Dog B	Dog B	Dog B	Similar	Dog B	Dog A	Neither	Both female	Dog A	2	4	-2	10	FNFI	female	female	neutered	intact	older
1030	Dog B	Dog A	NA	Dog B	Similar	Dog B	NA	Dog A	Dog A	Dog A	NA	NA	Similar	Similar	Dog B	Dog A	Dog B	Dog A	Dog B	Neither	Both female	Dog A	3	4	-1	11	FIFN	female	female	intact	neutered	older
1031	Dog A	Dog B	NA	Similar	Similar	NA	Dog A	Similar	Dog B	Dog B	Dog B	Similar	Dog A	Dog B	Dog A	Dog A	Dog A	Similar	Dog B	Both	Both male	Both	3	4	-1	11	MNMN	male	male	neutered	neutered	younger
1032	Dog A	Dog B	NA	Similar	Similar	NA	Dog A	Similar	Dog B	Dog B	Dog B	Similar	Dog A	Dog B	Dog A	Dog A	Dog A	Similar	Dog B	Both	Both male	Both	3	4	-1	11	MNMN	male	male	neutered	neutered	younger
1033	Dog A	Dog A	Dog B	Dog A	Dog A	Dog A	Dog A	Dog B	Dog A	Dog A	Dog A	Dog A	Dog A	Dog B	Dog A	Dog A	Dog A	Dog A	Dog B	Dog B	Mixed sexes	Dog B	12	0	12	24	FIMN	female	male	intact	neutered	younger
1034	Dog B	Dog B	Dog B	Similar	Dog B	Dog B	Dog B	Dog B	Dog B	Similar	NA	Similar	Similar	Dog B	Dog B	Dog B	Dog A	Dog B	Dog A	Both	Both male	Both	6	1	5	17	MNMN	male	male	neutered	neutered	younger
1035	Dog A	Dog A	Dog B	Dog B	Dog B	NA	Similar	Similar	NA	Dog A	NA	NA	Similar	Dog B	NA	Dog B	Dog B	Dog B	Dog A	Dog A	Mixed sexes	Dog A	3	3	0	12	MNFI	male	female	neutered	intact	older
1036	Dog A	Similar	Dog B	NA	Dog A	Dog A	Dog A	Similar	Similar	Similar	Dog A	Dog A	Similar	Dog A	Dog A	Dog A	Similar	Similar	Dog A	Dog B	Mixed sexes	Dog A	7	0	7	19	FNMI	female	male	neutered	intact	older
1037	Dog A	Dog A	Dog B	Dog B	Dog B	Dog B	Dog B	Dog A	Dog A	Dog B	Dog B	Dog B	Dog B	Dog B	Dog A	Dog A	Dog B	Dog B	Dog A	Dog B	Mixed sexes	Neither	5	7	-2	10	FIMI	female	male	intact	intact	older
1038	Dog A	NA	Dog B	Dog A	Dog A	NA	Dog A	Similar	Dog A	Dog A	Dog A	NA	Dog A	Dog B	NA	Dog B	Dog A	Similar	Dog A	Neither	Both female	Dog A	7	1	6	18	FNFI	female	female	neutered	intact	older
1039	Dog A	NA	Dog B	Dog A	Dog A	Dog B	Dog A	Dog A	Dog A	Dog A	NA	Dog A	Dog B	Dog B	Dog A	Dog A	Dog B	Dog B	Dog A	Dog B	Mixed sexes	Dog B	8	2	6	18	FIMN	female	male	intact	neutered	older
1040	Dog B	Dog A	Dog A	Dog B	Similar	NA	Similar	Similar	Dog A	Similar	Dog A	Similar	Similar	Dog B	Dog A	Dog A	Dog A	Dog A	Dog B	Dog A	Mixed sexes	Dog B	2	5	-3	9	FNMI	female	male	neutered	intact	older
1041	Dog B	Dog A	Dog B	Dog B	Dog B	Dog B	Dog B	Dog B	Dog B	Dog B	Dog B	Dog B	Dog A	Dog A	Dog B	Dog B	Dog B	Dog B	Dog A	Both	Both male	Neither	9	3	6	18	MIMI	male	male	intact	intact	younger
1042	Similar	Dog B	Dog B	Similar	NA	Dog B	Similar	Similar	Dog A	Similar	Similar	Dog B	Dog B	Similar	Similar	Similar	Dog B	Similar	Dog B	Neither	Both female	Dog A	2	4	-2	10	FNFI	female	female	neutered	intact	younger
1043	Dog A	Dog A	NA	Dog A	NA	Dog A	Dog A	NA	Dog A	Dog A	Similar	Dog A	Dog A	Similar	Dog A	Dog A	Dog A	Similar	Dog A	Both	Both male	Dog B	9	0	9	21	MIMN	male	male	intact	neutered	older
1044	Dog A	Dog A	Dog B	Dog A	Dog A	Dog A	Dog A	Dog A	Dog A	Dog A	Dog A	Dog A	Dog A	Dog A	Dog B	Dog B	Dog A	Dog A	Dog A	Dog A	Mixed sexes	Dog B	10	2	8	20	MIFN	male	female	intact	neutered	older
1045	Dog A	Dog A	NA	Dog B	Dog B	Dog B	Dog B	Similar	Similar	Dog B	Dog B	Dog A	Dog B	Dog A	Dog A	Dog A	Dog B	Dog B	Dog A	Dog B	Mixed sexes	Dog A	4	6	-2	10	FNMI	female	male	neutered	intact	older
1046	Dog A	Dog B	Dog B	Dog A	Dog A	Dog A	Dog A	Similar	Similar	Dog A	Dog A	Dog A	Dog B	Dog A	Dog B	Dog A	Dog A	Dog B	Dog A	Dog B	Mixed sexes	Neither	8	3	5	17	FIMI	female	male	intact	intact	older
1047	Dog B	Dog B	Dog A	Dog A	Dog A	Dog B	Dog A	Dog A	Dog A	Dog A	Dog B	Dog B	Dog A	Dog A	Dog B	Dog A	Dog A	Dog A	Dog B	Dog B	Mixed sexes	Neither	6	6	0	12	MIFI	male	female	intact	intact	older
1048	Dog A	Similar	Dog A	Dog B	Dog B	Dog B	Dog A	Dog A	Dog A	Dog A	Dog B	Similar	Similar	Dog A	NA	Dog A	Dog B	Dog A	Dog A	Dog B	Mixed sexes	Dog A	3	5	-2	10	FNMI	female	male	neutered	intact	older
1049	Dog A	Dog B	Dog A	Dog A	Dog A	Dog A	Dog A	Dog B	Dog B	Dog A	Similar	Dog A	Dog A	Dog B	Dog A	Dog B	Dog A	Dog A	Dog A	Neither	Both female	Dog A	7	4	3	15	FNFI	female	female	neutered	intact	older
1050	Dog B	Dog A	Dog A	Dog B	Dog A	Dog B	Dog B	Dog A	Dog A	Dog B	Similar	Similar	Dog B	Dog B	Dog A	Dog A	Dog B	Dog B	Dog A	Neither	Both female	Dog A	5	5	0	12	FIFN	female	female	intact	neutered	younger
1051	Similar	Similar	Dog A	Dog A	Dog A	Dog B	Dog A	Dog A	Dog A	Dog A	Dog B	Dog B	Dog A	Dog A	Dog B	Dog A	Dog B	Dog A	Dog B	Neither	Both female	Dog B	6	5	1	13	FIFN	female	female	intact	neutered	younger
1052	Dog B	Dog A	Dog B	NA	Dog A	NA	Dog B	Dog B	NA	Dog B	NA	NA	Similar	Dog B	NA	Dog B	Dog A	Dog B	Dog A	Dog B	Mixed sexes	Dog A	2	3	-1	11	MIFN	male	female	intact	neutered	younger
1053	Dog A	Dog B	Dog B	NA	NA	NA	Dog B	Similar	Dog A	Dog A	NA	Dog B	Dog B	Dog B	Dog B	Dog B	Dog B	Dog B	Dog A	Neither	Both female	Both	3	5	-2	10	FNFN	female	female	neutered	neutered	older
1054	Dog B	Dog A	Dog B	Dog A	Dog B	Dog A	Dog A	Similar	Dog A	Similar	Dog B	Dog A	Similar	Dog A	Dog A	Dog B	Dog A	Similar	Dog A	Dog A	Mixed sexes	Both	3	7	-4	8	FNMN	female	male	neutered	neutered	younger
1055	Dog B	NA	Dog B	Dog B	NA	Dog A	NA	Similar	NA	Dog B	NA	NA	Dog A	Dog A	Dog B	Dog B	Dog B	Dog B	Dog A	Dog A	Mixed sexes	Dog A	4	3	1	13	FIMN	female	male	intact	neutered	younger
1056	Dog A	Dog A	Dog B	Dog A	Similar	NA	Dog B	Dog A	Dog A	Dog A	Dog A	Similar	Dog A	Dog A	Dog A	Dog B	Dog B	Dog B	Dog A	Neither	Both female	Both	8	1	7	19	FNFN	female	female	neutered	neutered	older
1057	Dog A	Dog A	Dog B	Dog A	Dog A	Dog A	Dog B	Dog B	Dog A	Dog A	Dog A	Dog B	Dog A	Dog A	Dog B	Dog B	Dog A	Dog B	Dog A	Neither	Both female	Neither	9	3	6	18	FIFI	female	female	intact	intact	older
1058	Similar	Dog B	Dog B	Dog B	Dog A	NA	Dog B	Similar	Dog A	Dog A	Dog B	Dog B	Dog A	Dog A	NA	Dog B	Dog B	Similar	Dog B	Dog B	Mixed sexes	Neither	5	5	0	12	FIMI	female	male	intact	intact	younger
1059	Similar	Dog A	Dog A	Dog A	NA	Similar	Dog A	Dog B	Similar	Dog A	Dog B	NA	NA	Dog A	Dog A	Dog A	Dog A	NA	Dog A	Both	Both male	Neither	5	2	3	15	MIMI	male	male	intact	intact	older
1060	Dog B	Dog A	Similar	Similar	Dog A	Dog B	Similar	Dog B	Dog B	Dog A	Similar	Dog A	Similar	Dog B	Dog A	Dog B	Dog A	Similar	Dog A	Dog A	Mixed sexes	Both	3	5	-2	10	FNMN	female	male	neutered	neutered	younger
1061	Dog A	Dog A	Dog A	Similar	Dog A	Similar	Dog A	Dog A	NA	NA	NA	Dog B	Similar	Similar	Similar	Dog A	Dog B	Similar	Dog A	Both	Both male	Neither	3	2	1	13	MIMI	male	male	intact	intact	older
1062	NA	Similar	Dog A	NA	Similar	NA	Dog B	Similar	Dog B	NA	Dog A	Dog B	Similar	Similar	NA	Similar	Dog B	Dog B	Dog A	Dog A	Mixed sexes	Dog A	1	3	-2	10	MNFI	male	female	neutered	intact	older
1063	Dog A	Dog A	Similar	Similar	Dog A	NA	Similar	NA	Dog B	Dog B	NA	Dog B	NA	Dog B	Dog B	Similar	Similar	Similar	Dog B	Both	Both male	Neither	2	4	-2	10	MIMI	male	male	intact	intact	younger
1064	Dog A	Dog A	Dog A	Dog B	Similar	Dog A	Dog B	Similar	Dog A	Similar	Dog B	Dog A	Similar	Dog A	Dog A	Dog B	Dog B	Dog B	Dog A	Dog B	Mixed sexes	Dog B	5	4	1	13	FIMN	female	male	intact	neutered	older
1065	Dog A	Dog A	Similar	Dog A	Dog A	Dog A	Dog A	Dog A	Dog B	Dog A	Dog A	Dog A	Dog B	Dog A	Dog A	Dog A	Dog A	Dog B	Dog A	Dog A	Mixed sexes	Dog B	9	2	7	19	MIFN	male	female	intact	neutered	older
1066	Similar	Dog B	NA	NA	Dog B	NA	Dog A	Dog A	Similar	NA	Dog B	NA	Dog A	Dog A	NA	Similar	Dog A	Similar	Dog A	Both	Both male	Dog B	1	3	-2	10	MIMN	male	male	intact	neutered	older
1067	Dog A	Dog A	NA	Dog B	NA	Dog A	Dog B	Dog B	NA	Dog B	Dog A	Similar	Dog B	Dog B	Dog A	Dog B	Dog B	Dog A	Dog A	Both	Both male	Neither	4	4	0	12	MIMI	male	male	intact	intact	older
1068	Dog A	Dog A	Dog B	Dog B	Dog B	Dog B	Dog A	Dog B	Dog B	NA	NA	Dog B	NA	Dog A	Dog B	Dog B	Dog A	Similar	Dog A	Dog B	Mixed sexes	Neither	2	7	-5	7	FIMI	female	male	intact	intact	older
1069	NA	Dog A	Dog B	Dog B	Similar	Dog B	Dog A	Dog A	Dog A	Dog A	NA	Dog A	Similar	Similar	Dog A	Dog A	Dog B	Similar	Dog A	Both	Both male	Both	7	2	5	17	MNMN	male	male	neutered	neutered	older
1070	Similar	Dog B	Dog B	Dog A	Dog B	Dog A	Dog A	Dog B	Dog A	Dog A	Dog A	Dog A	Dog A	Similar	Dog B	Dog A	Dog A	Dog A	Dog B	Both	Both male	Both	9	3	6	18	MNMN	male	male	neutered	neutered	younger
1071	Dog B	Dog A	Dog A	Dog A	Similar	Similar	Dog B	Similar	Dog A	Similar	Dog A	NA	Similar	Dog A	Dog B	Dog A	Dog B	Dog B	Dog A	Dog B	Mixed sexes	Dog A	2	5	-3	9	MIFN	male	female	intact	neutered	younger
1072	Dog A	Dog B	Dog B	Similar	Similar	NA	NA	Dog B	Dog B	Dog A	NA	Dog B	Dog A	Dog A	NA	NA	Dog A	Dog B	Dog A	Dog A	Mixed sexes	Both	3	3	0	12	MNFN	male	female	neutered	neutered	older
1073	Dog A	Dog A	Dog B	Dog B	Dog B	Dog A	Dog B	Dog A	Dog A	Dog A	Dog A	Dog A	Dog B	Dog A	Dog B	Dog B	Dog A	Dog B	Dog A	Both	Both male	Dog A	7	5	2	14	MNMI	male	male	neutered	intact	older
1074	Dog A	Dog B	Dog B	NA	Dog A	Dog A	Dog A	Dog B	Dog A	Dog B	NA	Dog A	Dog A	Dog A	NA	Dog B	Dog A	Similar	Dog A	Neither	Both female	Dog A	6	3	3	15	FNFI	female	female	neutered	intact	older
1075	Dog B	Dog A	NA	NA	Dog B	Dog B	NA	Similar	Dog A	Similar	Dog A	Dog A	Dog A	Dog B	NA	Dog B	Dog A	Dog B	Dog A	Dog A	Mixed sexes	Both	3	5	-2	10	FNMN	female	male	neutered	neutered	younger
1076	Similar	Dog B	NA	Dog B	Dog A	NA	NA	Dog B	Similar	Similar	Dog A	Similar	Similar	Similar	NA	Dog B	Dog A	Dog B	Dog A	Neither	Both female	Both	2	3	-1	11	FNFN	female	female	neutered	neutered	older
1077	Similar	Dog A	Dog A	Dog A	Dog B	Similar	Similar	Dog A	Dog A	Dog B	Dog B	Similar	Dog B	Dog B	Dog B	Similar	Dog A	Dog A	Dog A	Both	Both male	Neither	3	6	-3	9	MIMI	male	male	intact	intact	older
1078	NA	NA	Dog A	Dog A	Dog A	Dog B	Dog A	Similar	Dog A	Similar	NA	NA	Similar	Dog A	NA	Dog A	Dog A	Similar	Dog B	Both	Both male	Neither	4	2	2	14	MIMI	male	male	intact	intact	younger
1079	Dog A	Dog A	NA	Dog B	Similar	Similar	NA	Dog A	Dog A	Dog A	NA	NA	Similar	Similar	Similar	Similar	Dog B	Similar	Similar	Neither	Both female	Both	3	1	2	14	FNFN	female	female	neutered	neutered	similar
1080	Dog B	Dog B	Dog B	Dog B	Dog B	Dog B	Dog A	Similar	Similar	Similar	NA	Dog B	Dog A	Dog A	Dog A	Dog A	Dog A	Dog A	Dog B	Dog A	Mixed sexes	Both	5	4	1	13	FNMN	female	male	neutered	neutered	older
1081	Dog A	Dog A	Dog B	Dog B	Similar	Dog A	Dog B	Dog B	Dog A	Dog A	Dog A	Dog A	Similar	Dog A	Dog B	Dog B	Dog A	Similar	Dog A	Both	Both male	Neither	7	3	4	16	MIMI	male	male	intact	intact	older
1082	Dog A	Dog A	Dog A	NA	Dog A	Dog A	Dog A	Dog A	Dog A	Dog A	Dog A	Dog B	Dog A	Similar	Dog B	Dog A	Dog B	Dog A	Dog B	Both	Both male	Neither	8	3	5	17	MIMI	male	male	intact	intact	younger
1083	Dog B	Dog B	Dog A	Dog B	Dog B	Dog B	Dog A	Dog B	Dog B	Dog B	Dog B	Dog B	Dog B	Dog A	Dog B	Dog B	Dog A	Dog B	Dog A	Neither	Both female	Neither	12	0	12	24	FIFI	female	female	intact	intact	younger
1084	NA	Dog A	Similar	NA	Similar	NA	NA	NA	Dog A	NA	Dog B	Dog B	Dog A	Dog A	Similar	Dog A	Dog B	NA	NA	Dog B	Mixed sexes	Neither	4	2	2	14	FIMI	female	male	intact	intact	similar
1085	Dog A	Dog A	NA	Similar	Dog B	Similar	Dog A	NA	Similar	Dog A	NA	Dog B	Similar	Similar	Similar	Dog A	Similar	Similar	Dog A	Neither	Both female	Neither	3	2	1	13	FIFI	female	female	intact	intact	older
1086	Dog A	Dog B	Dog B	Dog A	Dog A	Dog A	Dog B	Dog B	NA	Dog B	Similar	NA	Dog B	Dog A	Similar	Dog B	Dog A	Dog A	Dog B	Both	Both male	Neither	4	4	0	12	MIMI	male	male	intact	intact	younger
1087	Dog A	Dog A	Dog A	NA	Dog A	NA	Dog B	Dog A	Dog B	NA	Similar	NA	Similar	Similar	NA	NA	Dog A	Dog A	Dog B	Dog A	Mixed sexes	Neither	2	2	0	12	MIFI	male	female	intact	intact	younger
1088	Similar	Dog A	NA	NA	NA	NA	NA	Dog A	Dog A	Dog A	NA	NA	Similar	Dog A	Dog A	Dog A	Dog B	Dog B	Dog A	Neither	Both female	Both	5	0	5	17	FNFN	female	female	neutered	neutered	older
1089	Dog B	Dog B	Dog B	Dog A	Dog A	NA	Dog A	Similar	Dog A	Similar	Similar	Dog A	Similar	Similar	Dog B	Dog B	Dog A	Similar	Dog A	Both	Both male	Neither	3	5	-2	10	MIMI	male	male	intact	intact	younger
1090	NA	Dog A	NA	Dog A	Dog A	NA	Similar	Similar	Dog A	Dog A	NA	NA	Similar	Dog A	Dog B	NA	Dog A	Similar	Similar	Neither	Both female	Both	5	1	4	16	FNFN	female	female	neutered	neutered	similar
1091	Dog A	Similar	NA	Dog A	Dog A	Dog B	Dog A	Dog A	Similar	Similar	Dog A	Dog B	Dog B	Dog B	Dog A	Dog A	Dog B	Dog B	Dog A	Neither	Both female	Neither	5	3	2	14	FIFI	female	female	intact	intact	older
1092	Dog A	Dog B	Dog A	Dog B	Dog B	Dog A	Dog B	Similar	Similar	Dog A	Dog A	Dog A	Similar	Dog A	Dog B	Dog B	Dog B	Dog B	Dog A	Neither	Both female	Both	4	6	-2	10	FNFN	female	female	neutered	neutered	older
1093	Dog B	Dog A	Dog B	Dog B	Dog B	Dog A	Dog B	Dog B	Dog B	Dog A	Dog A	Dog B	Dog B	Dog A	Dog B	Dog B	Dog A	Dog B	Dog A	Dog B	Mixed sexes	Neither	7	5	2	14	MIFI	male	female	intact	intact	younger
1094	Dog A	Dog B	Dog B	Dog A	Dog A	Similar	Similar	Similar	Dog A	Similar	Dog A	Dog B	Similar	Dog A	Dog B	Dog A	Dog A	Similar	Dog A	Both	Both male	Neither	6	3	3	15	MIMI	male	male	intact	intact	older
1095	Dog A	Dog B	Dog B	Dog A	Dog A	Dog A	Dog A	Dog A	Dog A	Dog A	Dog A	Dog A	Dog B	Dog A	Dog B	Dog B	Dog A	Dog B	Dog A	Neither	Both female	Both	8	4	4	16	FNFN	female	female	neutered	neutered	older
1096	Dog B	Dog A	Dog B	Dog B	Similar	NA	Similar	Dog A	Dog A	Dog B	Dog B	Dog A	NA	Dog A	Dog A	Dog B	Dog A	Dog B	Dog A	Both	Both male	Neither	4	5	-1	11	MIMI	male	male	intact	intact	younger
1097	Dog A	Dog A	Similar	Dog A	NA	Dog A	NA	Dog B	Dog B	Dog A	NA	NA	Dog A	Dog B	Dog A	Dog A	Dog A	Dog B	Dog A	Both	Both male	Both	7	1	6	18	MNMN	male	male	neutered	neutered	older
1098	Dog A	Dog A	Dog B	Dog A	Dog A	Dog A	Similar	Similar	NA	Similar	NA	Dog A	Dog A	Dog A	Dog A	Similar	Dog B	Dog B	Similar	Dog B	Mixed sexes	Neither	8	0	8	20	FIMI	female	male	intact	intact	similar
1099	Dog A	Similar	Dog B	NA	NA	NA	Dog A	Similar	NA	NA	Dog A	Dog A	Dog A	Dog A	Similar	Dog B	Dog B	Similar	Dog A	Dog A	Mixed sexes	Both	4	1	3	15	MNFN	male	female	neutered	neutered	older
1100	Dog A	Dog B	Dog B	Dog B	NA	NA	Dog B	Dog B	Dog B	Dog A	Dog B	Dog A	Dog B	Dog B	Dog B	Dog B	Dog A	Dog B	Dog A	Neither	Both female	Both	3	7	-4	8	FNFN	female	female	neutered	neutered	older
1101	Similar	Dog B	Dog A	Dog A	Dog A	Similar	Dog A	Dog A	Dog A	Dog A	Dog A	Similar	Similar	Similar	Similar	Dog A	Dog A	Dog A	Dog B	Both	Both male	Neither	6	2	4	16	MIMI	male	male	intact	intact	younger
1102	Dog A	Dog B	Dog B	Dog A	Similar	NA	Dog B	Similar	Dog B	Dog B	Dog B	Dog B	Similar	Dog B	Dog B	Dog B	Dog A	Dog B	Dog A	Neither	Both female	Both	2	7	-5	7	FNFN	female	female	neutered	neutered	older
1103	Dog B	Dog A	Dog B	Dog A	Dog A	Dog A	Dog B	Dog B	Dog B	Dog B	Dog B	Dog B	Dog B	Dog B	Dog B	Dog B	Dog A	Dog B	Dog B	Dog B	Mixed sexes	Neither	7	5	2	14	MIFI	male	female	intact	intact	older
1104	Dog A	Dog A	Dog B	NA	NA	Dog A	NA	Dog A	Dog A	Dog A	NA	Dog A	Dog B	Dog B	Dog A	Dog A	Dog A	Similar	Dog A	Neither	Both female	Neither	8	1	7	19	FIFI	female	female	intact	intact	older
1105	Dog A	Dog A	Dog B	Dog A	Dog A	Dog A	Similar	Dog A	Similar	Dog A	Dog B	Dog B	Dog B	Dog A	Dog A	Dog A	Dog B	Dog B	Dog B	Neither	Both female	Neither	8	3	5	17	FIFI	female	female	intact	intact	younger
1106	Dog A	Dog A	Similar	NA	NA	NA	Dog B	Similar	Dog A	Dog A	Dog A	Dog A	Dog A	Dog B	Dog A	Dog B	Dog B	Dog B	Similar	Both	Both male	Neither	7	1	6	18	MIMI	male	male	intact	intact	similar
1107	Dog B	Dog B	NA	Dog A	Dog B	Dog B	Dog A	Similar	Dog A	Dog B	NA	Similar	Dog A	Dog A	Dog B	Dog B	Dog A	Dog B	Dog A	Dog A	Mixed sexes	Neither	6	3	3	15	FIMI	female	male	intact	intact	younger
1108	Dog B	Dog A	NA	Dog B	NA	Dog B	NA	Similar	Similar	Dog B	NA	Similar	Similar	Similar	Similar	Similar	Similar	Similar	Dog A	Neither	Both female	Neither	3	1	2	14	FIFI	female	female	intact	intact	younger
1109	Dog B	Dog B	Dog B	Dog B	Dog B	Dog B	Dog A	Dog A	Dog A	Dog B	Dog A	Dog B	Dog A	Dog A	Dog B	Dog B	Dog A	Similar	Dog A	Both	Both male	Neither	8	4	4	16	MIMI	male	male	intact	intact	younger
1110	Dog A	Dog B	Dog A	Dog A	Dog A	Dog A	Dog A	Dog A	Dog B	Dog B	Dog B	Dog B	Dog A	Dog A	Dog B	Dog A	Dog A	Dog B	Dog B	Dog B	Mixed sexes	Both	5	7	-2	10	FNMN	female	male	neutered	neutered	younger
1111	Similar	Dog B	Dog A	NA	NA	NA	Dog A	Dog A	Dog B	Similar	Dog B	Dog B	Dog A	Dog A	NA	Dog A	Dog A	Similar	Dog A	Dog B	Mixed sexes	Both	2	5	-3	9	FNMN	female	male	neutered	neutered	older
1112	Dog A	Dog A	Dog B	Similar	Dog B	NA	NA	Similar	Dog A	Dog A	Dog A	Dog A	NA	Dog B	Similar	Similar	Dog B	Dog B	Dog A	Dog A	Mixed sexes	Neither	6	1	5	17	MIFI	male	female	intact	intact	older
1113	Similar	NA	Dog B	Dog A	Dog B	NA	Dog B	Dog B	Dog B	NA	NA	Dog A	Dog A	Dog A	NA	Dog B	Dog B	Dog B	Dog A	Dog B	Mixed sexes	Dog A	4	3	1	13	FNMI	female	male	neutered	intact	older
1114	Dog A	Dog B	Dog A	Dog A	Dog A	Dog A	Dog B	Dog A	Dog A	NA	Dog A	Dog A	NA	Dog A	Dog B	Dog B	Dog A	Dog B	Dog A	Dog A	Mixed sexes	Dog B	6	4	2	14	MIFN	male	female	intact	neutered	older
1115	Dog A	Similar	Dog A	Similar	Dog B	Dog A	Dog B	Similar	Dog B	Similar	Similar	Dog A	Similar	Dog B	NA	Dog B	Dog B	Dog B	Dog A	Dog A	Mixed sexes	Both	2	4	-2	10	MNFN	male	female	neutered	neutered	older
1116	Dog A	Dog B	Dog B	Dog A	Similar	Dog A	Dog A	Similar	Dog A	Dog A	Similar	Dog A	NA	Dog A	NA	Dog A	Dog A	Dog A	Dog B	Both	Both male	Dog A	7	1	6	18	MNMI	male	male	neutered	intact	younger
1117	Dog A	NA	Dog B	Dog A	NA	Dog A	Dog B	Similar	Dog A	Dog A	NA	NA	Dog A	Dog B	NA	NA	Dog B	Similar	Dog A	Dog B	Mixed sexes	Both	6	0	6	18	FNMN	female	male	neutered	neutered	older
1118	Dog A	Dog B	Similar	Similar	Similar	Similar	Similar	Similar	Similar	Similar	Similar	Similar	Similar	Similar	Similar	Similar	Similar	Similar	Similar	Dog B	Mixed sexes	Neither	0	1	-1	11	FIMI	female	male	intact	intact	similar
1119	Dog A	Dog A	Dog B	Dog A	Similar	Dog A	Dog B	Dog B	Dog A	Dog A	Dog B	Dog A	Dog B	Dog B	Dog B	Dog B	Dog A	Dog B	Dog A	Dog B	Mixed sexes	Neither	7	4	3	15	FIMI	female	male	intact	intact	older
1120	Dog A	Dog B	Dog B	Dog A	Dog A	Dog A	Dog A	Dog A	Dog A	Dog A	NA	Dog B	Dog B	NA	Dog A	Dog A	Dog A	Similar	Dog A	Dog B	Mixed sexes	Dog A	8	3	5	17	FNMI	female	male	neutered	intact	older
1121	Dog A	Dog A	Dog B	Dog A	Dog A	NA	Dog B	Similar	Dog A	Similar	Dog A	Dog A	Similar	Dog B	Dog A	Dog A	Dog A	Dog A	Dog A	Neither	Both female	Neither	9	0	9	21	FIFI	female	female	intact	intact	older
1122	Dog B	Dog B	Dog B	Dog B	Dog B	Dog B	Dog B	Similar	Similar	Dog B	Similar	Dog B	Similar	Similar	Dog B	Dog B	Dog A	Dog A	Dog A	Neither	Both female	Both	8	1	7	19	FNFN	female	female	neutered	neutered	younger
1123	Dog A	Dog A	Dog A	Dog A	Dog A	Dog A	Dog A	Dog B	Dog A	Dog B	Dog A	Dog A	Dog B	Dog B	Dog A	Dog A	Dog A	Dog A	Dog B	Dog A	Mixed sexes	Dog A	9	3	6	18	MNFI	male	female	neutered	intact	younger
1124	Dog B	Dog B	Dog B	NA	Dog A	Dog A	Dog B	Similar	Dog B	Dog A	Dog A	Dog B	Dog A	Dog A	Dog B	Dog B	Dog B	Dog B	Dog A	Neither	Both female	Both	5	6	-1	11	FNFN	female	female	neutered	neutered	younger
1125	Dog A	Dog A	Dog B	Dog B	Similar	NA	Dog B	Dog B	Dog A	Dog B	Dog A	Dog A	Dog B	Dog B	Dog A	Dog A	Dog B	Dog B	Dog A	Both	Both male	Neither	7	3	4	16	MIMI	male	male	intact	intact	older
1126	Dog A	Dog A	Dog B	Dog B	Dog B	Dog A	NA	Dog B	Dog A	Dog A	Dog B	Dog A	Dog A	Dog A	NA	Dog B	Dog A	Dog B	Dog A	Dog B	Mixed sexes	Both	7	4	3	15	FNMN	female	male	neutered	neutered	older
1127	Dog A	Dog A	Dog B	Dog B	Dog A	Dog A	Dog B	Dog A	Dog A	Dog A	Dog A	Dog B	Dog B	Dog B	Dog A	Dog A	Dog B	Dog A	Dog B	Dog A	Mixed sexes	Both	9	3	6	18	MNFN	male	female	neutered	neutered	younger
1128	Dog A	Dog B	Dog B	Dog A	Dog A	Dog A	Dog A	Similar	Dog A	Dog A	NA	Similar	Dog A	Dog A	NA	Dog A	Dog B	Similar	Dog A	Dog B	Mixed sexes	Dog A	8	1	7	19	FNMI	female	male	neutered	intact	older
1129	Dog A	Dog B	Dog A	Dog A	Dog A	Dog A	Dog B	Dog A	Dog A	Dog B	Dog A	Dog A	NA	Dog A	Dog B	Dog A	Dog A	Dog B	Dog A	Dog A	Mixed sexes	Dog B	7	4	3	15	MIFN	male	female	intact	neutered	older
1130	Dog A	Dog B	Dog A	Dog B	Similar	Dog A	NA	Similar	Dog B	NA	Dog B	Dog B	Dog A	Dog A	Dog B	Dog B	Dog B	Similar	Dog B	Dog B	Mixed sexes	Dog A	2	8	-6	6	FNMI	female	male	neutered	intact	younger
1131	Similar	Dog B	Dog B	Similar	NA	NA	NA	Similar	Dog A	Similar	Similar	Dog A	Dog B	Dog B	Similar	Dog B	Dog A	Dog B	Dog A	Both	Both male	Dog A	3	3	0	12	MNMI	male	male	neutered	intact	older
1132	Dog A	Dog B	Dog B	Dog A	Dog A	Dog A	Dog B	Dog B	Similar	Similar	Similar	Dog B	Dog B	Dog B	Dog B	Dog B	Dog A	Dog B	Dog A	Neither	Both female	Neither	4	5	-1	11	FIFI	female	female	intact	intact	older
1133	Dog A	NA	Dog B	Similar	NA	Dog A	Dog B	Similar	Dog B	NA	NA	Similar	Dog A	Dog A	NA	Dog B	Dog A	Dog A	Dog A	Neither	Both female	Both	3	2	1	13	FNFN	female	female	neutered	neutered	older
1134	Dog A	Similar	Dog B	Dog A	Dog A	Dog A	Dog A	Dog A	Dog A	Dog A	Dog A	Dog B	Dog B	Dog A	Dog B	Dog B	Dog A	Similar	Similar	Neither	Both female	Dog B	7	4	3	15	FIFN	female	female	intact	neutered	similar
1135	Dog A	Dog B	Dog B	Dog A	Dog A	Dog A	Dog A	Dog B	Dog A	Dog A	Dog B	Dog A	Dog A	Similar	Dog B	Dog A	Dog A	Similar	Dog A	Dog B	Mixed sexes	Neither	9	3	6	18	FIMI	female	male	intact	intact	older
1136	Dog B	Dog A	Dog A	Dog B	Dog B	NA	Dog A	Similar	Similar	Dog B	Similar	Dog A	Dog A	Dog A	Dog B	Dog A	Dog A	Dog A	Dog A	Both	Both male	Neither	5	4	1	13	MIMI	male	male	intact	intact	younger
1137	Dog A	Dog A	Dog B	NA	Similar	Dog A	Dog A	Dog A	NA	Similar	Dog A	Dog A	Similar	Dog A	Dog A	Dog A	Dog A	Similar	Similar	Dog A	Mixed sexes	Neither	7	0	7	19	MIFI	male	female	intact	intact	similar
1138	Similar	Dog A	NA	Dog B	Dog B	Similar	Dog B	Dog B	NA	Dog B	NA	NA	Dog B	Dog B	NA	Dog A	Dog B	Dog A	Dog A	Neither	Both female	Neither	2	4	-2	10	FIFI	female	female	intact	intact	older
1139	Dog A	Dog A	NA	Similar	Similar	NA	Dog A	Similar	NA	Dog A	NA	Dog A	Similar	Similar	Dog A	Dog A	Dog A	Dog A	Dog A	Dog A	Mixed sexes	Neither	5	0	5	17	MIFI	male	female	intact	intact	older
1140	Dog A	Dog B	Similar	Dog A	NA	NA	Dog A	Similar	NA	Similar	Dog A	Dog A	Dog B	Similar	Similar	Similar	Dog B	Dog B	Dog A	Dog A	Mixed sexes	Dog A	3	2	1	13	MNFI	male	female	neutered	intact	older
1141	Dog A	Dog A	NA	Dog A	Dog A	Dog A	Similar	Dog A	Dog A	Dog B	NA	NA	Dog A	Dog A	Dog A	Dog B	Dog A	Dog B	Dog A	Neither	Both female	Neither	7	2	5	17	FIFI	female	female	intact	intact	older
1142	Dog A	Dog A	Dog B	Dog B	Dog B	NA	Dog B	Similar	NA	Dog A	NA	Dog B	Dog B	Dog B	Similar	Dog B	Dog B	Dog B	Dog A	Dog B	Mixed sexes	Both	3	5	-2	10	FNMN	female	male	neutered	neutered	older
1143	Dog B	Dog A	Dog A	Dog B	Dog B	Dog B	Dog A	Dog A	Dog B	Dog B	Dog B	Dog B	Dog B	Dog A	Dog B	Dog A	Dog A	Dog A	Dog B	Neither	Both female	Both	10	2	8	20	FNFN	female	female	neutered	neutered	older
1144	Dog A	Dog A	Dog A	Dog A	Dog A	Dog A	Dog B	Dog B	Dog A	Dog A	Dog B	Dog B	Dog B	Dog B	Dog A	Dog A	Dog B	Dog B	Dog A	Dog B	Mixed sexes	Neither	8	4	4	16	FIMI	female	male	intact	intact	older
1145	Dog B	Dog B	Dog A	Dog B	Dog B	Dog A	Dog B	Dog A	Dog B	Dog A	Dog A	Similar	Dog B	Dog B	Similar	Dog A	Dog B	Dog A	Dog B	Both	Both male	Neither	6	4	2	14	MIMI	male	male	intact	intact	older
1146	Dog A	NA	NA	NA	NA	Dog A	Dog B	Similar	Dog B	Dog A	Dog A	Dog B	Dog A	Dog B	Dog B	Dog B	Dog B	Dog B	Dog A	Neither	Both female	Both	4	4	0	12	FNFN	female	female	neutered	neutered	older
1147	Dog A	Similar	Dog B	Similar	NA	NA	Dog B	Similar	Similar	Similar	Dog B	Dog A	Dog A	Dog A	Dog B	Dog B	Dog A	Dog A	Dog B	Dog B	Mixed sexes	Dog B	3	3	0	12	FIMN	female	male	intact	neutered	younger
1148	Dog A	Dog A	NA	Dog A	Dog A	Dog A	Dog B	Dog B	Dog B	Dog A	Dog A	Dog A	Dog A	Dog A	Dog A	Dog A	Dog B	Dog B	Dog A	Neither	Both female	Both	10	1	9	21	FNFN	female	female	neutered	neutered	older
1149	Dog A	Similar	Dog B	NA	Dog A	Dog A	Dog A	Dog B	NA	Dog A	Dog A	NA	Similar	Dog B	NA	Dog B	Dog A	Similar	Dog A	Dog A	Mixed sexes	Neither	5	1	4	16	MIFI	male	female	intact	intact	older
1150	Dog A	Dog A	NA	Dog A	Dog A	Dog A	Dog B	Dog B	Dog B	Dog A	Similar	Similar	Dog A	Dog B	Dog A	Dog B	Dog B	Dog B	Dog A	Neither	Both female	Both	7	2	5	17	FNFN	female	female	neutered	neutered	older
1151	Dog A	Dog B	Dog B	NA	NA	Dog A	Dog B	Dog B	Dog B	Dog A	NA	Dog A	Dog A	Dog A	NA	Dog B	Dog A	Similar	Similar	Neither	Both female	Neither	5	3	2	14	FIFI	female	female	intact	intact	similar

## Sheet: Questionnaire_data
dyad_ID	status	bark	lick_mouth	eat_first	reward	fight	play_ball	greet_owner	walk_first	resting_place	overmark	defend_group	smarter	obedient	aggressive	impulsive	size	physical_cond	age	sex	sex_group	neutered	dominant_dominance_score	subordinate_dominance_score	difference_score	difference_score_plus_12	DYAD	dominant_sex	subordinate_sex	dominant_neuter_status	subordinate_neuter_status	dominant_age
1	1	1	3	4	1	4	1	1	1	1	4	3	1	1	1	1	2	1	2	1	1	1	7	0	7	19	5	1	2	1	2	2
2	1	1	1	4	1	4	4	1	1	2	1	4	1	1	4	1	1	3	1	4	4	3	6	2	4	16	14	2	2	1	1	1
3	3	2	4	4	2	4	2	2	2	2	2	2	1	1	2	2	2	2	1	2	1	3	1	8	-7	5	16	2	1	1	1	1
4	1	2	1	3	3	1	2	3	2	1	3	1	3	2	1	2	1	2	1	1	1	1	4	4	0	12	5	1	2	1	2	1
5	1	2	4	1	1	1	2	1	2	1	3	1	2	2	2	2	1	3	1	1	1	3	5	5	0	12	6	1	2	1	1	1
6	1	1	4	3	1	1	1	1	2	2	2	1	1	1	4	2	1	1	2	4	4	3	5	4	1	13	14	2	2	1	1	2
7	2	4	2	1	2	2	1	2	1	3	3	2	2	1	2	1	1	3	1	3	3	4	5	4	1	13	3	1	1	2	2	2
8	1	1	1	1	1	1	3	3	4	4	4	4	3	3	1	3	2	3	1	4	4	4	5	1	4	16	9	2	2	2	2	1
9	2	3	3	2	3	2	1	3	1	2	3	4	3	3	3	3	1	1	1	1	1	4	3	1	2	14	11	2	1	2	2	2
10	3	1	1	2	2	4	2	1	4	2	4	2	1	1	2	2	3	3	1	4	4	1	2	7	-5	7	13	2	2	1	2	1
11	1	1	4	2	2	4	2	3	3	1	2	1	3	1	3	1	2	3	2	2	1	3	4	3	1	13	16	2	1	1	1	2
12	1	2	2	3	2	1	2	3	1	1	2	4	3	3	2	2	3	3	1	2	1	1	4	5	-1	11	15	2	1	1	2	1
13	1	1	2	4	4	1	1	1	2	2	2	2	1	1	1	2	1	2	1	1	1	3	5	5	0	12	6	1	2	1	1	1
14	1	1	2	2	2	1	2	2	1	1	4	1	1	2	1	1	1	1	2	4	4	1	9	2	7	19	13	2	2	1	2	2
15	3	4	2	3	2	4	1	1	2	3	3	4	3	1	4	2	1	3	1	3	3	4	1	3	-2	10	3	1	1	2	2	1
16	1	1	4	1	1	4	2	2	4	4	4	3	2	2	1	2	2	2	1	4	4	1	4	2	2	14	13	2	2	1	2	1
17	1	2	4	4	4	4	4	3	1	4	1	1	1	2	2	1	3	3	1	1	1	4	5	2	3	15	1	1	2	2	2	1
18	2	1	2	1	2	4	2	3	1	3	3	4	1	1	3	2	2	2	1	4	4	3	2	5	-3	9	14	2	2	1	1	2
19	1	1	4	4	4	1	1	1	4	1	1	1	1	1	1	1	3	3	3	3	3	3	8	0	8	20	8	1	1	1	1	3
20	1	3	4	4	1	1	1	2	1	1	3	2	3	2	1	1	1	1	2	3	3	1	6	1	5	17	7	1	1	1	2	2
21	1	1	1	2	1	1	2	1	1	1	3	1	1	2	2	1	2	1	1	2	1	3	8	3	5	17	16	2	1	1	1	1
22	1	1	2	3	1	1	2	1	1	1	1	1	3	1	2	2	1	3	1	1	1	1	8	2	6	18	5	1	2	1	2	1
23	2	1	2	2	2	2	1	1	2	2	2	2	2	2	2	2	2	2	1	3	3	3	10	2	8	20	8	1	1	1	1	2
24	1	1	3	2	2	1	1	3	1	3	3	1	3	1	1	1	1	3	1	2	1	1	6	2	4	16	15	2	1	1	2	1
25	1	1	2	3	2	1	1	3	1	1	3	1	1	1	1	2	2	3	1	4	4	4	8	2	6	18	9	2	2	2	2	1
26	1	2	3	4	4	4	3	3	3	3	2	4	1	2	2	3	3	3	1	2	1	1	1	3	-2	10	15	2	1	1	2	1
27	1	2	2	1	1	1	2	3	2	3	3	3	3	2	1	2	2	3	1	4	4	3	5	3	2	14	14	2	2	1	1	1
28	2	2	4	4	4	4	3	2	2	1	2	2	2	2	2	1	2	2	1	2	1	3	6	2	4	16	6	1	2	1	1	2
29	1	2	2	4	4	1	1	3	1	3	1	1	1	1	3	2	1	3	1	2	1	1	6	2	4	16	15	2	1	1	2	1
30	1	1	2	1	1	4	2	2	2	1	3	1	3	2	1	2	2	2	1	2	1	1	7	2	5	17	15	2	1	1	2	1
31	1	2	2	3	2	4	1	3	2	2	1	1	3	1	2	2	1	3	1	1	1	4	3	6	-3	9	1	1	2	2	2	1
32	4	2	2	4	4	4	1	2	1	1	1	2	1	2	2	2	2	2	1	1	1	3	5	4	1	13	6	1	2	1	1	1
33	1	1	2	4	4	1	4	3	1	4	1	1	3	2	1	2	2	1	1	1	1	3	7	1	6	18	6	1	2	1	1	1
34	1	1	4	3	1	4	2	1	1	4	3	4	1	1	4	2	1	3	1	3	3	4	4	1	3	15	3	1	1	2	2	1
35	1	1	3	2	1	3	2	3	1	1	3	1	3	2	3	2	2	3	1	2	1	2	5	2	3	15	12	2	1	2	1	1
36	2	3	1	3	2	2	2	2	1	1	1	3	3	2	1	2	1	3	1	1	1	2	4	4	0	12	15	2	1	1	2	2
37	1	3	4	3	4	1	4	3	1	3	2	4	3	3	2	2	1	3	3	3	3	2	2	3	-1	11	4	1	1	2	1	3
38	2	2	4	2	2	2	4	1	3	4	1	2	3	3	2	2	2	2	1	4	4	4	7	1	6	18	9	2	2	2	2	2
39	1	2	4	1	1	1	2	1	2	2	4	4	1	1	2	2	1	4	1	2	1	3	4	5	-1	11	16	2	1	1	1	1
40	1	1	2	1	1	1	2	1	1	1	1	1	2	2	2	1	1	2	1	3	3	4	10	2	8	20	3	1	1	2	2	1
41	1	1	2	1	3	1	4	1	2	1	2	1	4	3	1	2	2	3	1	2	1	1	7	3	4	16	15	2	1	1	2	1
42	2	2	4	2	2	2	2	2	2	4	2	3	3	3	2	2	2	2	1	3	3	3	8	0	8	20	8	1	1	1	1	2
43	1	1	2	2	2	1	1	2	2	2	1	1	1	1	1	2	1	2	1	4	4	4	7	5	2	14	9	2	2	2	2	1
44	1	1	4	1	1	4	4	1	1	1	4	3	1	1	4	2	1	3	1	1	1	2	6	1	5	17	2	1	2	2	1	1
45	1	2	2	1	1	1	2	2	1	2	1	1	1	1	1	2	1	2	1	3	3	1	9	3	6	18	7	1	1	1	2	1
46	1	3	3	3	3	4	4	3	3	3	4	3	4	2	1	3	2	3	1	1	1	3	1	0	1	13	6	1	2	1	1	1
47	2	1	4	3	4	4	3	1	2	4	3	4	3	3	3	3	2	2	1	2	1	4	1	1	0	12	1	1	2	2	2	2
48	2	2	2	3	2	3	2	2	2	2	2	2	1	2	2	2	1	2	1	2	1	4	8	2	6	18	1	1	2	2	2	2
49	1	2	2	4	1	4	2	2	1	1	3	3	2	1	2	2	2	2	1	4	4	3	4	4	0	12	14	2	2	1	1	1
50	2	1	1	1	2	2	1	2	1	2	1	1	2	1	1	1	1	1	1	1	1	2	5	7	-2	10	15	2	1	1	2	2
51	2	1	1	2	2	2	2	2	2	2	2	2	3	3	2	2	2	3	1	2	1	3	10	1	9	21	6	1	2	1	1	2
52	1	2	1	1	1	1	1	1	1	1	1	1	1	1	2	2	1	1	2	4	4	3	8	4	4	16	14	2	2	1	1	2
53	2	2	1	1	1	2	2	2	2	1	4	2	1	1	2	2	1	2	1	4	4	1	7	4	3	15	10	2	2	2	1	2
54	2	2	4	3	2	2	2	2	2	3	4	2	2	2	1	2	1	2	1	4	4	1	7	1	6	18	10	2	2	2	1	2
55	1	2	1	1	1	1	4	1	1	1	1	1	1	2	1	1	2	3	2	2	1	4	10	2	8	20	11	2	1	2	2	2
56	1	1	2	1	1	1	3	3	1	3	4	1	3	3	1	3	3	3	1	4	4	4	8	0	8	20	9	2	2	2	2	1
57	1	1	2	3	1	1	2	1	2	3	1	1	2	2	1	1	2	3	2	3	3	1	8	2	6	18	7	1	1	1	2	2
58	3	3	4	3	3	4	3	3	3	3	3	3	3	3	4	3	1	3	2	3	3	4	0	0	0	12	3	1	1	2	2	2
59	1	2	2	1	3	3	1	1	1	1	1	2	1	1	2	2	1	1	1	1	1	3	6	4	2	14	6	1	2	1	1	1
60	2	2	1	1	1	2	2	1	2	4	2	2	2	2	2	1	1	1	2	2	1	3	8	3	5	17	6	1	2	1	1	1
61	1	1	4	1	1	1	2	4	1	1	1	1	1	2	1	1	1	4	1	3	3	3	11	0	11	23	8	1	1	1	1	1
62	1	1	4	4	3	4	4	1	1	3	3	4	1	3	2	1	3	1	2	2	1	3	4	1	3	15	16	2	1	1	1	2
63	1	1	1	4	1	1	2	1	1	1	1	1	1	1	3	1	2	2	1	3	3	2	9	1	8	20	4	1	1	2	1	1
64	1	1	2	1	1	1	2	2	1	2	2	1	2	2	1	2	1	2	1	4	4	3	8	4	4	16	14	2	2	1	1	1
65	1	1	4	4	4	4	4	1	1	1	3	4	1	1	1	1	3	1	2	2	1	1	6	0	6	18	15	2	1	1	2	2
66	2	2	1	2	2	2	2	2	2	2	2	2	2	1	2	2	1	2	1	4	4	3	12	0	12	24	14	2	2	1	1	2
67	1	2	3	3	1	4	2	3	3	3	1	3	1	2	1	2	1	3	1	1	1	1	4	2	2	14	5	1	2	1	2	1
68	1	1	4	4	4	1	4	1	1	1	1	4	1	1	1	1	3	1	1	3	3	1	8	0	8	20	7	1	1	1	2	1
69	1	2	2	1	2	2	1	1	2	1	3	2	1	1	2	2	2	2	1	2	1	4	4	7	-3	9	11	2	1	2	2	1
70	1	1	4	4	1	3	1	1	3	3	4	2	1	3	4	1	2	3	3	2	1	3	4	1	3	15	16	2	1	1	1	3
71	1	1	2	1	3	4	2	3	2	2	3	1	2	1	4	2	1	2	1	4	4	1	4	4	0	12	13	2	2	1	2	1
72	1	2	2	1	1	1	2	1	1	1	1	1	1	1	2	2	1	2	1	3	3	2	9	3	6	18	4	1	1	2	1	1
73	4	4	4	4	4	4	1	3	2	3	4	2	3	3	3	1	2	3	3	2	1	2	1	2	-1	11	12	2	1	2	1	3
74	1	1	1	1	1	1	4	1	1	1	4	4	4	2	1	1	2	2	2	2	1	1	8	1	7	19	15	2	1	1	2	2
75	1	1	1	1	4	1	4	2	1	4	1	1	1	1	4	1	3	3	2	4	4	4	8	1	7	19	9	2	2	2	2	2
76	1	1	3	3	1	1	2	3	1	3	3	1	1	1	1	1	2	1	3	4	4	3	8	0	8	20	14	2	2	1	1	3
77	4	1	2	4	4	4	2	1	4	4	4	2	2	2	2	1	2	2	1	1	1	3	3	3	0	12	6	1	2	1	1	1
78	3	1	1	4	4	4	4	1	2	2	4	2	1	1	2	1	2	2	1	2	1	3	3	5	-2	10	16	2	1	1	1	1
79	1	1	4	3	3	4	4	3	1	3	4	1	3	1	1	3	1	3	1	4	4	4	4	0	4	16	9	2	2	2	2	1
80	1	1	1	1	2	3	1	2	2	3	3	2	1	2	1	1	2	1	1	4	4	4	5	4	1	13	9	2	2	2	2	1
81	2	2	4	3	1	2	4	1	2	2	3	2	1	1	2	2	3	3	1	1	1	3	7	2	5	17	16	2	1	1	1	2
82	1	1	2	1	1	1	2	1	1	1	1	1	1	2	1	1	1	1	1	4	4	1	12	0	12	24	13	2	2	1	2	1
83	2	2	4	2	1	4	4	2	2	1	3	2	2	1	3	2	1	2	1	3	3	3	6	2	4	16	8	1	1	1	1	2
84	4	1	2	4	4	1	4	2	1	4	1	2	3	3	2	2	1	2	1	1	1	3	5	3	2	14	6	1	2	1	1	1
85	3	1	1	1	1	1	2	2	3	2	2	1	2	1	1	1	1	1	1	4	4	3	7	4	3	15	14	2	2	1	1	1
86	3	2	3	3	3	4	2	2	3	4	4	3	2	2	4	4	3	2	1	1	1	3	0	2	-2	10	6	1	2	1	1	1
87	2	1	4	2	2	2	2	1	3	3	4	1	1	1	2	2	2	2	1	4	4	4	5	3	2	14	9	2	2	2	2	2
88	3	1	4	1	3	4	1	3	2	3	1	1	1	1	1	1	1	3	1	1	1	4	7	1	6	18	1	1	2	2	2	1
89	1	1	4	1	4	4	3	2	4	4	2	1	4	1	4	4	1	4	1	2	1	1	3	1	2	14	15	2	1	1	2	1
90	1	1	2	2	2	1	2	3	3	2	4	3	1	2	4	2	2	3	1	4	4	3	4	4	0	12	14	2	2	1	1	1
91	1	2	2	4	1	1	3	3	1	3	4	1	1	1	2	2	2	3	1	4	4	3	6	3	3	15	14	2	2	1	1	1
92	1	1	1	4	4	4	4	1	1	4	1	1	1	3	2	1	2	3	2	3	3	4	6	2	4	16	3	1	1	2	2	2
93	1	2	2	1	1	1	4	2	2	2	1	1	1	1	1	1	1	1	2	4	4	4	9	3	6	18	9	2	2	2	2	2
94	1	2	2	1	1	1	1	3	1	1	3	2	3	1	2	2	2	1	1	4	4	3	6	4	2	14	14	2	2	1	1	1
95	2	2	1	3	2	2	1	1	1	2	2	3	1	1	2	1	1	1	2	3	3	2	7	3	4	16	7	1	1	1	2	1
96	2	2	2	2	2	1	2	2	2	2	1	1	1	1	1	2	1	1	1	3	3	4	6	6	0	12	3	1	1	2	2	2
97	1	1	3	1	1	1	1	1	4	4	3	1	1	1	2	2	1	1	1	3	3	4	6	2	4	16	3	1	1	2	2	1
98	1	2	2	1	1	1	3	3	1	1	4	1	3	3	4	2	1	2	1	1	1	3	7	2	5	17	6	1	2	1	1	1
99	1	3	4	1	1	1	4	1	1	1	1	4	1	2	1	1	1	1	2	1	1	3	9	0	9	21	6	1	2	1	1	2
100	4	2	2	1	4	3	1	2	2	1	1	4	3	1	3	2	1	1	3	1	1	3	4	3	1	13	6	1	2	1	1	3
101	1	3	2	4	4	4	2	3	2	2	2	1	4	4	2	2	3	2	1	2	1	1	2	5	-3	9	15	2	1	1	2	1
102	1	2	1	1	1	1	1	1	2	1	2	1	1	1	2	2	1	2	1	3	3	4	6	6	0	12	3	1	1	2	2	1
103	1	1	1	3	4	1	2	2	2	3	3	1	2	1	1	1	1	3	3	4	4	3	5	3	2	14	14	2	2	1	1	3
104	1	1	2	1	4	1	2	1	2	1	1	2	2	2	2	1	2	2	1	2	1	3	7	4	3	15	16	2	1	1	1	1
105	1	1	2	1	1	1	2	1	1	2	4	1	4	1	2	2	1	2	1	1	1	4	7	3	4	16	1	1	2	2	2	1
106	1	1	2	1	4	4	4	2	2	1	1	2	3	4	1	2	2	2	1	4	4	3	6	3	3	15	14	2	2	1	1	1
107	3	2	1	3	3	4	1	3	1	4	2	3	3	3	4	3	1	3	1	1	1	3	1	3	-2	10	6	1	2	1	1	1
108	3	2	4	2	2	2	1	3	2	3	4	3	1	1	2	2	2	2	1	4	4	4	1	7	-6	6	9	2	2	2	2	1
109	1	1	2	1	4	4	4	2	2	1	1	2	3	4	1	2	2	2	1	4	4	3	6	3	3	15	14	2	2	1	1	1
110	1	2	2	4	4	1	2	3	2	1	3	3	4	4	4	2	1	3	3	3	3	2	3	3	0	12	4	1	1	2	1	3
111	3	2	4	4	4	3	2	3	3	2	4	1	1	1	1	2	3	3	1	4	4	3	3	3	0	12	14	2	2	1	1	1
112	1	1	2	1	1	1	4	1	1	1	1	1	3	1	1	1	1	1	2	1	1	4	11	0	11	23	1	1	2	2	2	2
113	1	1	2	1	2	4	2	1	1	1	4	4	1	1	4	2	2	2	1	2	1	3	6	2	4	16	16	2	1	1	1	1
114	1	2	2	4	4	4	3	4	4	4	2	1	4	1	2	2	1	2	1	2	1	1	2	4	-2	10	15	2	1	1	2	1
115	2	3	1	2	4	4	2	2	3	4	2	4	2	2	3	3	2	3	1	2	1	1	4	0	4	16	2	1	2	2	1	2
116	1	1	2	1	1	1	1	2	2	1	3	3	1	2	1	1	2	3	1	3	3	3	9	1	8	20	8	1	1	1	1	1
117	1	2	2	2	2	2	2	3	1	1	2	2	3	3	1	2	2	1	2	3	3	4	4	7	-3	9	3	1	1	2	2	2
118	1	1	2	1	1	3	1	1	2	3	3	2	2	2	3	2	1	3	1	1	1	1	4	4	0	12	5	1	2	1	2	1
119	1	3	1	2	3	2	2	1	3	1	3	1	2	2	1	1	1	1	1	1	1	3	4	4	0	12	6	1	2	1	1	1
120	1	1	2	1	1	1	1	2	1	2	1	1	2	1	1	2	1	1	1	4	4	4	9	3	6	18	9	2	2	2	2	1
121	1	1	2	1	2	4	1	3	2	1	4	1	1	1	1	2	1	1	1	4	4	1	7	3	4	16	13	2	2	1	2	1
122	1	4	4	4	1	4	1	1	2	3	2	1	1	1	2	3	1	3	3	2	1	3	3	3	0	12	16	2	1	1	1	3
123	1	2	4	4	1	4	3	3	2	4	4	1	3	3	4	2	1	2	1	4	4	1	2	3	-1	11	13	2	2	1	2	1
124	4	2	1	3	3	1	1	3	1	2	2	2	3	1	2	1	2	3	1	2	1	1	3	6	-3	9	15	2	1	1	2	1
125	4	1	2	2	3	1	2	2	1	3	1	1	2	2	1	2	3	2	1	1	1	1	7	3	4	16	5	1	2	1	2	1
126	1	1	2	1	1	1	1	1	1	1	1	4	1	1	2	2	2	2	1	1	1	3	9	2	7	19	6	1	2	1	1	1
127	1	2	2	1	1	1	1	3	1	1	2	3	1	2	1	1	2	2	1	4	4	4	9	2	7	19	9	2	2	2	2	1
128	1	3	4	4	3	4	1	1	3	3	1	1	3	1	4	2	1	3	1	3	3	3	2	1	1	13	8	1	1	1	1	1
129	3	1	2	3	2	1	4	3	1	2	3	2	3	2	1	1	3	3	1	2	1	1	6	3	3	15	15	2	1	1	2	1
130	1	1	2	2	2	1	1	2	2	2	1	1	1	1	1	2	1	2	1	4	4	4	7	5	2	14	9	2	2	2	2	1
131	1	1	1	2	2	1	2	3	1	3	2	2	3	2	3	1	1	1	1	2	1	3	4	5	-1	11	16	2	1	1	1	1
132	1	2	2	3	1	4	2	3	2	1	1	1	3	1	4	2	1	2	1	1	1	4	5	3	2	14	1	1	2	2	2	1
133	2	3	3	1	2	2	1	1	3	3	1	1	1	2	3	3	1	1	2	1	1	2	2	4	-2	10	15	2	1	1	2	1
134	1	1	2	1	1	4	1	3	1	1	4	1	2	1	3	2	1	1	1	4	4	4	7	2	5	17	9	2	2	2	2	1
135	1	1	2	2	1	1	1	1	1	1	1	1	1	1	1	1	2	2	1	1	1	1	11	1	10	22	5	1	2	1	2	1
136	1	2	2	3	1	1	1	3	1	2	4	1	3	1	2	3	1	1	1	4	4	4	5	3	2	14	9	2	2	2	2	1
137	1	4	2	1	1	1	4	1	1	1	1	1	3	2	1	2	1	2	1	4	4	4	9	1	8	20	9	2	2	2	2	1
138	1	3	1	1	1	1	1	3	1	1	1	1	3	2	1	1	2	3	1	4	4	1	9	1	8	20	13	2	2	1	2	1
139	2	2	4	2	3	4	3	2	2	2	3	2	3	3	3	2	3	3	3	1	1	3	6	0	6	18	16	2	1	1	1	3
140	1	1	2	1	1	1	1	1	1	1	1	1	1	1	1	1	1	1	1	1	1	1	12	0	12	24	5	1	2	1	2	1
141	4	1	2	1	2	4	2	2	1	1	4	1	2	2	1	1	2	4	1	4	4	3	8	2	6	18	14	2	2	1	1	1
142	1	3	2	2	4	4	1	3	2	2	1	4	3	1	4	2	1	2	1	1	1	3	2	4	-2	10	6	1	2	1	1	1
143	1	2	4	1	1	1	4	1	1	1	4	4	3	2	1	3	1	1	2	1	1	3	6	1	5	17	6	1	2	1	1	2
144	1	3	4	1	1	2	1	3	1	1	2	3	3	1	3	1	1	3	2	2	1	2	5	2	3	15	12	2	1	2	1	2
145	2	2	2	4	3	4	2	1	2	2	1	4	3	2	2	2	1	2	1	1	1	2	5	2	3	15	15	2	1	1	2	2
146	1	3	4	3	4	4	1	1	4	4	1	4	1	1	4	3	2	1	3	4	4	2	2	0	2	14	10	2	2	2	1	3
147	1	1	2	1	1	1	1	1	1	1	1	1	1	1	2	1	1	1	2	4	4	3	11	1	10	22	14	2	2	1	1	2
148	1	1	2	1	3	3	2	2	1	3	3	4	1	2	2	1	1	2	1	3	3	1	6	1	5	17	7	1	1	1	2	1
149	2	2	2	1	1	1	2	2	2	1	2	2	2	2	1	2	1	1	2	4	4	4	6	6	0	12	9	2	2	2	2	1
150	1	3	2	4	1	1	4	2	1	1	2	4	1	3	4	4	1	1	1	3	3	1	6	1	5	17	7	1	1	1	2	1
151	1	1	1	4	1	1	2	2	4	1	2	1	1	2	2	2	2	2	1	2	1	1	6	4	2	14	15	2	1	1	2	1
152	1	3	4	3	3	4	2	3	3	3	3	3	4	4	4	3	1	4	1	1	1	3	0	0	0	12	6	1	2	1	1	1
153	1	1	2	1	1	1	1	1	1	2	1	1	1	2	1	1	2	1	2	1	1	3	11	1	10	22	6	1	2	1	1	2
154	1	1	2	1	1	1	1	3	4	3	3	1	3	1	1	2	2	3	1	4	4	4	7	1	6	18	9	2	2	2	2	1
155	1	2	1	1	1	1	1	2	1	1	1	1	1	2	1	1	1	1	1	4	4	4	10	2	8	20	9	2	2	2	2	1
156	1	2	4	4	1	4	1	2	2	1	2	1	3	2	2	2	1	3	1	3	3	1	3	5	-2	10	7	1	1	1	2	1
157	1	2	4	1	1	4	1	2	2	1	2	4	1	2	4	1	4	4	1	2	1	3	5	3	2	14	16	2	1	1	1	1
158	1	2	2	1	1	1	2	2	1	1	1	1	2	2	1	2	2	2	1	4	4	3	9	3	6	18	14	2	2	1	1	1
159	2	2	3	2	2	4	2	3	3	1	2	2	3	3	2	2	2	3	1	2	1	1	7	1	6	18	2	1	2	2	1	2
160	1	2	4	1	3	3	4	4	2	3	4	3	3	2	1	3	1	2	1	1	1	3	2	2	0	12	6	1	2	1	1	1
161	1	1	2	4	1	1	1	3	1	3	3	4	1	1	1	2	1	3	1	3	3	1	7	1	6	18	7	1	1	1	2	1
162	2	2	1	2	2	2	2	3	3	2	2	2	3	1	2	2	2	2	1	4	4	2	10	0	10	22	13	2	2	1	2	2
163	1	2	2	2	2	1	2	1	3	2	2	2	3	1	2	2	2	2	1	2	1	1	2	8	-6	6	15	2	1	1	2	1
164	3	3	2	3	1	3	2	3	3	3	3	3	3	3	3	3	3	3	2	4	4	4	2	0	2	14	9	2	2	2	2	2
165	2	2	2	2	1	2	2	2	1	1	4	4	1	1	2	2	1	2	1	4	4	3	5	5	0	12	14	2	2	1	1	2
166	3	1	2	2	2	4	2	3	1	2	2	4	3	2	1	2	2	3	1	2	1	3	4	5	-1	11	16	2	1	1	1	1
167	2	1	4	2	1	4	1	2	3	3	3	4	3	2	4	1	3	3	1	2	1	1	1	3	-2	10	2	1	2	2	1	2
168	4	1	2	4	4	4	1	1	3	3	4	4	3	2	3	2	2	2	1	2	1	4	2	1	1	13	11	2	1	2	2	1
169	1	2	4	1	3	1	3	3	3	3	4	2	3	3	4	4	2	3	1	4	4	3	2	2	0	12	14	2	2	1	1	1
170	1	2	1	1	1	1	1	2	1	1	2	1	1	2	4	1	1	1	1	2	1	1	8	3	5	17	15	2	1	1	2	1
171	2	3	1	3	2	2	2	3	2	3	4	2	3	2	4	1	2	3	1	1	1	3	5	1	4	16	16	2	1	1	1	2
172	2	3	4	3	2	2	4	1	1	2	2	2	1	2	3	3	1	1	2	4	4	3	5	2	3	15	14	2	2	1	1	1
173	2	1	1	3	1	2	1	1	1	3	1	4	1	1	2	1	2	1	3	1	1	2	3	6	-3	9	15	2	1	1	2	3
174	1	3	2	3	3	1	2	1	1	1	4	2	1	2	2	2	1	3	1	4	4	3	5	3	2	14	14	2	2	1	1	1
175	4	1	2	4	2	1	1	2	1	2	3	4	1	1	1	2	1	4	1	4	4	3	6	3	3	15	14	2	2	1	1	1
176	1	3	2	2	1	1	1	2	2	1	2	2	3	3	2	2	2	2	1	2	1	2	4	6	-2	10	12	2	1	2	1	1
177	1	1	1	1	1	2	2	3	1	2	1	1	1	2	1	1	1	3	1	1	1	3	9	3	6	18	6	1	2	1	1	1
178	1	1	2	1	1	1	1	2	1	3	4	4	1	1	4	2	1	3	1	4	4	1	7	1	6	18	13	2	2	1	2	1
179	1	1	3	3	3	1	3	3	3	3	3	1	3	3	1	1	2	3	2	2	1	3	5	0	5	17	16	2	1	1	1	2
180	2	1	2	2	2	2	2	1	1	2	1	2	1	2	2	2	2	2	1	1	1	3	7	5	2	14	16	2	1	1	1	2
181	1	2	2	2	2	1	2	2	1	2	2	1	1	1	2	2	1	1	1	1	1	1	5	7	-2	10	5	1	2	1	2	1
182	1	2	2	3	1	4	4	3	2	1	4	4	3	2	1	2	3	3	1	4	4	4	4	3	1	13	9	2	2	2	2	1
183	1	1	2	3	3	4	2	2	4	4	1	3	2	2	4	2	2	2	1	4	4	3	3	2	1	13	14	2	2	1	1	1
184	4	1	4	2	3	3	2	2	2	2	2	1	1	2	1	1	2	2	1	3	3	4	5	4	1	13	3	1	1	2	2	1
185	1	1	2	1	1	1	4	3	4	1	3	1	1	3	1	1	1	1	2	2	1	3	10	0	10	22	16	2	1	1	1	2
186	1	2	2	3	3	3	3	3	1	3	3	1	1	1	3	3	1	3	1	1	1	3	4	1	3	15	6	1	2	1	1	1
187	1	2	2	2	2	1	2	3	2	3	1	2	1	1	2	2	2	3	1	2	1	4	4	7	-3	9	11	2	1	2	2	1
188	1	2	3	4	1	1	2	3	2	3	2	3	2	2	3	3	2	2	1	3	3	4	2	4	-2	10	3	1	1	2	2	1
189	3	2	2	1	3	3	2	3	2	3	1	1	3	2	1	1	1	3	1	1	1	4	6	2	4	16	1	1	2	2	2	1
190	1	1	2	3	3	3	1	1	1	2	4	4	3	3	4	1	1	2	1	1	1	1	4	1	3	15	5	1	2	1	2	1
191	1	3	4	1	1	1	4	1	4	1	4	1	1	2	1	1	1	1	1	2	1	1	8	0	8	20	15	2	1	1	2	1
192	2	2	2	2	2	2	1	1	2	2	2	4	1	1	2	2	1	3	1	2	1	3	9	2	7	19	6	1	2	1	1	2
193	1	1	2	4	2	4	1	1	4	4	1	1	1	1	1	2	1	4	1	4	4	4	6	2	4	16	9	2	2	2	2	1
194	1	1	2	2	2	2	2	1	2	1	2	1	2	1	1	1	2	2	2	4	4	3	6	6	0	12	14	2	2	1	1	2
195	1	1	2	1	2	2	1	2	2	2	1	2	1	2	2	2	1	2	1	4	4	4	5	7	-2	10	9	2	2	2	2	1
196	1	2	4	1	1	4	1	3	1	1	3	1	1	1	2	1	2	1	3	4	4	3	7	2	5	17	14	2	2	1	1	3
197	1	2	2	2	1	1	2	1	1	1	1	1	2	2	1	1	2	2	2	2	1	3	9	3	6	18	16	2	1	1	1	2
198	1	2	1	3	1	4	4	2	1	3	1	1	1	1	1	1	3	1	1	4	4	3	7	2	5	17	14	2	2	1	1	1
199	1	2	1	3	3	4	2	1	1	1	1	1	4	3	1	1	2	3	2	2	1	3	6	2	4	16	16	2	1	1	1	2
200	1	1	2	2	2	1	1	2	1	2	1	1	1	2	1	1	1	1	2	1	1	3	9	3	6	18	6	1	2	1	1	2
201	1	1	2	1	1	1	2	2	2	1	1	1	1	2	1	1	1	2	1	3	3	4	11	1	10	22	3	1	1	2	2	1
202	1	1	2	1	1	1	1	1	1	1	1	1	2	2	1	1	2	2	1	3	3	4	11	1	10	22	3	1	1	2	2	1
203	2	2	4	2	2	2	3	3	2	4	2	4	3	2	2	1	2	2	1	3	3	3	7	1	6	18	8	1	1	1	1	2
204	1	1	2	2	1	1	2	2	1	2	1	1	2	2	1	2	1	1	1	1	1	2	8	4	4	16	2	1	2	2	1	1
205	1	3	1	2	2	4	2	3	2	3	4	4	1	2	1	1	2	2	1	4	4	3	3	4	-1	11	14	2	2	1	1	1
206	1	1	2	4	1	1	3	4	1	1	1	1	3	3	1	2	1	3	1	4	4	4	9	1	8	20	9	2	2	2	2	1
207	1	2	2	1	3	1	1	3	3	3	1	2	1	1	4	2	1	3	1	3	3	4	5	3	2	14	3	1	1	2	2	1
208	1	1	1	4	4	4	2	1	1	1	4	1	1	1	4	1	2	3	2	3	3	1	6	1	5	17	7	1	1	1	2	2
209	1	3	4	4	1	1	1	3	1	2	2	2	4	2	1	2	2	4	1	1	1	1	4	4	0	12	5	1	2	1	2	1
210	1	2	2	2	1	1	2	1	3	2	1	3	1	1	2	2	1	1	1	1	1	4	5	5	0	12	1	1	2	2	2	1
211	2	2	3	1	1	1	1	2	2	1	2	3	2	2	3	2	3	2	1	4	4	3	5	4	1	13	14	2	2	1	1	2
212	1	3	3	1	2	4	4	4	4	4	3	3	1	1	4	2	2	3	1	2	1	3	2	2	0	12	16	2	1	1	1	1
213	1	2	2	3	2	1	2	3	2	1	2	4	1	1	2	2	1	2	1	2	1	1	4	6	-2	10	15	2	1	1	2	1
214	1	1	2	1	1	1	2	1	1	3	1	1	3	3	1	1	1	1	3	3	3	2	10	0	10	22	4	1	1	2	1	3
215	3	4	2	3	2	1	2	3	3	1	3	3	2	1	4	2	1	2	1	3	3	4	3	3	0	12	3	1	1	2	2	1
216	1	1	4	2	4	4	1	3	1	3	2	2	1	1	4	1	4	4	1	2	1	2	4	3	1	13	12	2	1	2	1	1
217	1	2	4	4	4	4	1	3	2	4	3	3	3	2	4	3	2	2	2	4	4	1	0	2	-2	10	13	2	2	1	2	2
218	4	3	2	1	2	3	2	3	2	3	1	4	3	2	2	2	2	3	1	4	4	3	3	4	-1	11	14	2	2	1	1	1
219	1	1	1	1	1	1	1	1	1	1	1	1	1	2	1	1	1	1	1	3	3	3	11	1	10	22	8	1	1	1	1	1
220	4	3	2	1	1	2	2	2	2	1	1	2	4	3	3	3	1	3	1	1	1	3	5	3	2	14	6	1	2	1	1	1
221	1	2	4	1	1	1	4	2	3	3	4	2	3	3	2	2	1	2	3	4	4	3	3	4	-1	11	14	2	2	1	1	3
222	2	2	4	4	4	2	4	3	1	2	1	2	2	1	2	2	2	2	1	3	3	2	7	2	5	17	7	1	1	1	2	2
223	1	1	1	2	1	1	1	1	1	1	1	4	1	3	4	3	1	1	2	2	1	3	7	2	5	17	16	2	1	1	1	2
224	1	1	2	1	1	1	4	1	1	1	1	1	1	2	1	1	2	3	1	3	3	4	12	0	12	24	3	1	1	2	2	1
225	1	1	2	2	2	1	2	2	1	1	1	1	1	1	2	2	1	2	1	1	1	2	8	4	4	16	2	1	2	2	1	1
226	3	4	1	2	1	2	1	1	2	2	1	1	1	1	4	1	1	1	2	4	4	3	5	5	0	12	14	2	2	1	1	2
227	1	2	2	3	4	4	1	3	4	4	3	3	4	4	4	4	2	3	1	3	3	4	1	1	0	12	3	1	1	2	2	1
228	4	1	2	4	4	4	2	1	4	3	2	4	1	1	2	2	1	1	2	2	1	2	3	3	0	12	12	2	1	2	1	2
229	1	1	2	4	3	1	2	3	1	2	1	1	3	2	1	3	1	2	1	1	1	1	7	1	6	18	5	1	2	1	2	1
230	1	1	4	1	1	1	4	3	1	2	3	3	3	2	1	2	1	3	2	3	3	1	6	2	4	16	7	1	1	1	2	2
231	1	2	2	2	1	1	1	2	2	2	2	1	1	1	1	1	1	1	1	2	1	3	7	5	2	14	16	2	1	1	1	1
232	2	2	2	2	2	4	3	3	4	3	4	2	3	2	2	2	1	3	1	1	1	3	6	1	5	17	16	2	1	1	1	2
233	2	2	2	1	2	2	4	2	2	2	3	3	2	1	2	2	1	2	1	1	1	3	8	2	6	18	16	2	1	1	1	2
234	4	2	2	3	2	1	2	2	2	1	4	4	3	1	4	2	1	3	1	3	3	1	3	4	-1	11	7	1	1	1	2	1
235	1	2	4	1	4	1	2	1	2	2	1	1	4	1	2	2	1	3	1	3	3	3	4	5	-1	11	8	1	1	1	1	1
236	1	1	2	1	1	1	2	1	1	1	1	1	1	2	1	1	1	2	2	3	3	4	12	0	12	24	3	1	1	2	2	2
237	1	1	2	4	4	4	1	3	2	1	4	4	1	2	1	1	1	1	1	4	4	3	6	1	5	17	14	2	2	1	1	1
238	2	2	1	2	2	2	2	1	2	2	2	2	1	1	2	2	2	2	1	1	1	3	11	1	10	22	16	2	1	1	1	2
239	1	1	4	2	1	2	3	2	1	1	1	1	1	2	1	1	2	2	1	4	4	3	9	2	7	19	14	2	2	1	1	1
240	1	1	3	1	1	4	1	3	1	2	1	1	1	2	1	1	2	1	2	4	4	2	9	1	8	20	10	2	2	2	1	2
241	1	2	2	1	1	1	1	1	2	1	1	1	1	1	1	2	3	2	1	4	4	4	9	3	6	18	9	2	2	2	2	1
242	3	3	2	3	2	3	3	1	2	3	3	1	3	1	1	2	1	1	1	3	3	4	3	3	0	12	3	1	1	2	2	1
243	1	2	1	1	1	1	1	2	1	1	2	2	1	2	4	1	2	1	2	2	1	3	7	4	3	15	16	2	1	1	1	2
244	1	2	2	2	2	1	2	2	2	2	1	3	1	1	2	2	1	2	1	3	3	4	4	7	-3	9	3	1	1	2	2	1
245	1	1	3	3	3	2	2	3	1	3	3	2	3	3	2	2	4	4	3	2	1	1	2	4	-2	10	15	2	1	1	2	3
246	2	2	1	2	2	2	4	3	1	4	2	1	1	2	4	1	2	3	3	2	1	3	6	4	2	14	6	1	2	1	1	3
247	1	2	2	2	1	1	1	2	3	1	3	1	3	1	1	3	1	2	1	1	1	3	6	2	4	16	6	1	2	1	1	1
248	1	2	2	1	2	1	2	1	1	1	2	2	2	1	2	1	2	2	1	2	1	1	6	6	0	12	15	2	1	1	2	1
249	1	1	2	1	1	2	1	1	1	2	1	3	3	2	3	2	1	3	1	1	1	4	6	3	3	15	1	1	2	2	2	1
250	1	2	2	4	3	2	1	2	1	1	2	1	1	3	2	3	2	2	1	4	4	3	5	4	1	13	14	2	2	1	1	1
251	1	1	2	1	1	1	1	2	1	1	1	1	3	3	3	1	1	1	1	1	1	3	10	0	10	22	6	1	2	1	1	1
252	1	2	2	2	2	1	1	3	2	3	3	1	1	1	2	2	3	3	3	3	3	4	4	6	-2	10	3	1	1	2	2	3
253	3	2	1	2	2	4	2	3	2	2	2	2	3	3	2	4	2	2	3	3	3	3	0	9	-9	3	8	1	1	1	1	3
254	1	3	2	4	1	4	1	3	3	1	4	1	1	3	3	1	3	2	1	2	1	3	6	0	6	18	16	2	1	1	1	1
255	1	1	2	1	1	1	2	3	4	1	1	1	3	1	3	2	3	2	1	3	3	1	8	1	7	19	7	1	1	1	2	1
256	3	2	3	3	4	4	1	3	3	3	3	4	3	1	1	2	1	3	3	1	1	3	1	2	-1	11	6	1	2	1	1	3
257	1	1	2	1	1	1	3	3	2	3	2	1	3	2	1	1	1	3	1	2	1	3	8	2	6	18	16	2	1	1	1	1
258	1	1	1	3	2	3	1	3	1	3	2	1	3	2	1	3	2	3	1	2	1	1	4	3	1	13	15	2	1	1	2	1
259	1	2	2	1	1	1	2	2	1	1	1	1	1	1	2	2	1	2	1	2	1	1	9	3	6	18	15	2	1	1	2	1
260	2	2	1	3	3	3	2	1	1	1	3	1	1	2	3	2	1	3	2	1	1	3	3	4	-1	11	16	2	1	1	1	1
261	2	2	1	3	3	2	2	3	3	3	4	3	1	1	2	2	2	3	1	2	1	4	5	1	4	16	1	1	2	2	2	2
262	1	1	2	3	3	1	2	3	3	4	3	1	3	3	1	3	3	2	1	2	1	3	5	0	5	17	16	2	1	1	1	1
263	2	2	2	2	2	1	2	1	1	3	3	1	2	2	1	2	1	1	1	2	1	2	5	5	0	12	5	1	2	1	2	2
264	1	2	1	1	1	1	4	2	1	3	2	4	1	3	1	1	1	3	2	4	4	4	7	3	4	16	9	2	2	2	2	2
265	3	3	4	4	4	4	1	4	1	4	1	4	1	4	4	1	2	4	1	1	1	4	4	0	4	16	1	1	2	2	2	1
266	1	1	2	3	3	4	4	2	3	3	1	3	2	2	1	1	2	2	1	4	4	2	5	1	4	16	10	2	2	2	1	1
267	1	1	1	1	2	2	1	3	4	2	3	2	2	2	1	1	2	2	1	3	3	2	4	6	-2	10	4	1	1	2	1	1
268	1	1	2	1	1	1	4	2	2	1	4	4	3	1	1	2	2	3	1	4	4	1	7	2	5	17	13	2	2	1	2	1
269	2	1	4	2	2	3	1	2	2	2	2	2	1	1	2	2	2	3	1	2	1	4	8	2	6	18	1	1	2	2	2	2
270	1	1	2	1	1	1	2	3	1	1	2	1	3	2	1	1	1	1	1	3	3	4	10	1	9	21	3	1	1	2	2	1
271	1	1	4	1	3	4	1	1	4	3	1	1	1	2	1	1	1	1	1	1	1	1	7	0	7	19	5	1	2	1	2	1
272	1	1	1	1	1	2	1	1	1	2	1	1	3	2	1	1	1	3	3	3	3	1	8	3	5	17	7	1	1	1	2	3
273	1	2	1	1	1	1	1	2	1	1	1	1	2	2	1	1	2	1	1	4	4	3	9	3	6	18	14	2	2	1	1	1
274	1	1	1	2	1	1	2	1	1	1	3	1	1	2	2	1	2	1	1	2	1	3	8	3	5	17	16	2	1	1	1	1
275	1	2	2	3	4	4	4	3	1	1	4	1	3	3	1	1	1	2	1	4	4	3	6	1	5	17	14	2	2	1	1	1
276	4	4	2	1	1	1	2	2	4	4	2	2	2	2	1	1	2	2	1	2	1	3	6	3	3	15	16	2	1	1	1	1
277	3	1	3	3	3	3	1	3	1	3	2	3	1	2	2	3	2	1	2	4	4	3	3	2	1	13	14	2	2	1	1	2
278	1	4	2	4	4	1	1	3	3	1	1	1	3	1	3	3	1	3	1	1	1	4	5	0	5	17	1	1	2	2	2	1
279	1	3	2	4	3	4	4	1	2	3	4	2	1	1	2	2	1	2	1	4	4	3	2	4	-2	10	14	2	2	1	1	1
280	2	1	4	2	2	2	4	2	2	2	1	2	1	1	4	1	2	1	1	1	1	3	6	4	2	14	16	2	1	1	1	2
281	1	2	2	1	1	1	2	2	1	1	1	1	1	2	1	2	1	3	1	1	1	2	10	2	8	20	2	1	2	2	1	1
282	2	3	4	2	4	2	2	3	2	3	4	3	2	2	2	2	3	2	1	1	1	3	6	0	6	18	16	2	1	1	1	2
283	2	1	2	1	2	2	1	2	2	1	1	2	1	2	2	2	2	2	1	2	1	3	6	6	0	12	6	1	2	1	1	2
284	1	2	2	2	4	1	1	2	1	2	4	1	1	1	4	2	1	1	1	4	4	3	5	4	1	13	14	2	2	1	1	1
285	1	1	4	1	4	1	1	3	1	2	2	1	1	1	1	3	2	3	1	1	1	1	7	2	5	17	5	1	2	1	2	1
286	1	2	4	4	4	4	1	3	3	3	4	1	1	1	4	1	1	1	2	3	3	3	3	1	2	14	8	1	1	1	1	2
287	1	1	2	1	2	1	4	3	2	1	2	3	2	2	1	2	2	2	1	1	1	3	6	5	1	13	6	1	2	1	1	1
288	3	1	4	1	1	1	1	2	2	2	4	2	2	1	2	1	1	4	4	3	3	3	5	5	0	12	8	1	1	1	1	3
289	1	3	3	3	1	4	1	3	1	3	1	1	1	2	1	1	2	1	3	1	1	2	7	0	7	19	2	1	2	2	1	3
290	1	1	2	4	4	4	4	3	4	4	1	1	3	3	1	2	1	3	1	1	1	1	5	1	4	16	5	1	2	1	2	1
291	2	1	3	2	2	2	4	3	3	3	2	3	2	2	1	1	2	3	1	3	3	2	5	3	2	14	7	1	1	1	2	2
292	2	2	2	1	2	2	2	2	2	2	3	3	2	2	2	2	1	2	1	4	4	3	8	2	6	18	14	2	2	1	1	2
293	2	2	2	2	1	2	1	2	1	2	1	1	1	2	2	2	2	2	1	1	1	2	6	6	0	12	15	2	1	1	2	2
294	2	3	1	2	4	2	2	1	3	2	1	2	1	1	1	1	2	2	2	4	4	2	5	4	1	13	13	2	2	1	2	1
295	1	1	4	2	1	1	2	3	1	1	1	3	1	2	1	3	2	3	1	1	1	2	8	1	7	19	2	1	2	2	1	1
296	1	3	2	2	2	1	2	2	2	1	2	1	1	1	1	2	1	2	1	3	3	4	6	5	1	13	3	1	1	2	2	1
297	2	1	1	2	2	1	2	2	1	2	1	1	1	1	2	2	2	2	1	1	1	3	6	6	0	12	16	2	1	1	1	2
298	1	1	1	3	3	3	1	1	1	3	2	3	1	1	2	1	2	1	2	4	4	3	4	3	1	13	14	2	2	1	1	2
299	1	1	2	2	1	4	1	1	1	2	1	1	1	2	1	1	2	2	1	1	1	1	9	2	7	19	5	1	2	1	2	1
300	1	1	2	2	4	4	2	4	4	4	4	1	4	4	4	1	1	4	1	4	4	4	4	1	3	15	9	2	2	2	2	1
301	1	1	1	3	2	4	4	1	4	3	3	1	3	3	1	1	3	1	2	1	1	3	4	2	2	14	6	1	2	1	1	2
302	1	1	2	2	1	1	2	2	2	3	2	3	3	2	2	2	1	2	1	2	1	3	4	5	-1	11	16	2	1	1	1	1
303	1	2	2	1	1	4	1	1	1	3	3	2	1	1	4	2	1	3	1	3	3	3	5	3	2	14	8	1	1	1	1	1
304	2	2	2	2	2	2	2	2	2	1	1	2	2	2	4	2	3	2	2	3	3	2	8	3	5	17	7	1	1	1	2	1
305	1	3	4	1	1	1	2	1	3	3	4	1	3	2	1	2	1	3	1	1	1	4	5	1	4	16	1	1	2	2	2	1
306	3	1	4	2	3	4	1	1	1	3	3	2	3	3	3	1	1	1	1	1	1	3	3	2	1	13	6	1	2	1	1	1
307	1	2	2	2	1	1	1	2	2	2	2	1	1	2	2	2	1	1	1	3	3	4	5	7	-2	10	3	1	1	2	2	1
308	3	2	1	1	1	3	1	3	1	1	1	1	1	1	4	1	2	3	1	4	4	3	8	2	6	18	14	2	2	1	1	1
309	1	1	4	4	2	4	1	1	1	4	4	2	1	2	1	1	2	4	2	4	4	1	5	2	3	15	13	2	2	1	2	2
310	1	1	2	1	4	1	2	3	4	1	1	2	1	1	2	2	1	2	1	4	4	3	7	3	4	16	14	2	2	1	1	1
311	1	1	4	4	1	4	1	2	1	1	1	1	1	2	1	1	2	2	1	4	4	3	9	0	9	21	14	2	2	1	1	1
312	1	1	2	2	4	4	2	2	1	2	2	4	3	3	4	2	2	2	3	4	4	4	3	4	-1	11	9	2	2	2	2	3
313	2	2	1	1	1	2	1	2	2	3	3	2	1	1	2	2	2	1	2	1	1	3	7	3	4	16	16	2	1	1	1	1
314	2	1	4	2	2	4	2	4	2	2	4	1	2	2	1	1	1	4	1	4	4	4	5	4	1	13	9	2	2	2	2	2
315	2	2	1	3	3	4	2	2	2	3	2	2	2	2	2	3	3	1	2	2	1	3	7	0	7	19	6	1	2	1	1	1
316	2	2	2	3	3	4	2	3	2	2	3	3	3	1	4	4	1	2	1	4	4	4	3	1	2	14	9	2	2	2	2	2
317	1	1	4	2	2	2	2	1	1	1	2	3	1	2	2	1	1	1	1	2	1	1	5	5	0	12	15	2	1	1	2	1
318	1	2	4	1	1	1	2	3	2	3	1	4	3	1	2	2	1	3	1	1	1	3	4	4	0	12	6	1	2	1	1	1
319	1	2	4	4	3	2	2	2	2	3	3	2	2	2	1	4	1	2	1	3	3	4	1	5	-4	8	3	1	1	2	2	1
320	2	1	2	2	3	3	1	1	1	1	4	4	1	1	2	2	1	3	1	4	4	1	3	5	-2	10	10	2	2	2	1	2
321	1	2	4	2	2	1	1	4	1	1	4	1	1	2	1	1	1	1	1	1	1	2	7	3	4	16	2	1	2	2	1	1
322	3	3	4	3	3	4	4	3	4	4	4	4	4	2	1	2	2	2	1	3	3	3	1	1	0	12	8	1	1	1	1	1
323	2	3	4	2	2	2	4	2	2	1	3	1	3	3	2	2	2	2	1	3	3	4	6	2	4	16	3	1	1	2	2	2
324	1	1	2	1	1	1	1	1	1	2	1	1	2	2	1	2	2	2	2	2	1	4	9	3	6	18	11	2	1	2	2	2
325	1	2	2	1	1	1	1	2	2	1	1	1	1	1	1	1	1	1	1	4	4	4	10	2	8	20	9	2	2	2	2	1
326	2	1	1	3	3	2	2	1	2	1	4	2	3	2	2	1	3	2	1	4	4	3	5	3	2	14	14	2	2	1	1	2
327	1	2	1	1	3	4	4	3	1	1	4	1	1	1	1	1	1	1	1	4	4	3	7	2	5	17	14	2	2	1	1	1
328	1	2	4	4	1	1	2	3	4	1	1	1	4	4	1	2	1	2	1	1	1	4	6	2	4	16	1	1	2	2	2	1
329	1	4	4	3	4	1	4	3	4	1	1	1	3	3	3	1	3	3	1	3	3	4	5	0	5	17	3	1	1	2	2	1
330	1	1	2	1	1	1	2	1	2	1	2	1	1	1	3	2	1	2	1	2	1	3	8	3	5	17	16	2	1	1	1	1
331	1	1	4	3	1	1	2	2	2	2	2	1	1	1	3	2	2	3	3	3	3	3	5	4	1	13	8	1	1	1	1	3
332	1	1	2	1	1	1	2	1	1	2	2	2	2	1	2	1	1	1	1	4	4	3	7	5	2	14	14	2	2	1	1	1
333	1	1	2	2	2	2	2	1	1	2	2	1	1	1	1	2	1	2	1	4	4	3	6	6	0	12	14	2	2	1	1	1
334	1	1	1	1	1	2	2	2	2	2	2	2	2	2	1	2	2	2	1	4	4	3	4	8	-4	8	14	2	2	1	1	1
335	1	1	4	4	4	4	2	2	2	1	2	1	4	2	1	2	2	2	1	2	1	3	4	3	1	13	16	2	1	1	1	1
336	1	1	4	2	1	4	2	3	2	1	4	3	3	3	4	2	2	2	1	1	1	3	3	3	0	12	6	1	2	1	1	1
337	2	2	3	3	1	2	1	2	2	2	1	2	3	3	2	2	1	3	1	1	1	3	7	2	5	17	16	2	1	1	1	2
338	1	1	4	4	1	3	1	1	4	4	1	3	2	3	1	3	1	3	2	1	1	3	4	1	3	15	6	1	2	1	1	2
339	1	1	3	3	2	4	1	3	1	4	1	2	2	2	4	1	1	2	1	3	3	2	4	3	1	13	4	1	1	2	1	1
340	1	3	4	4	2	1	4	2	2	1	1	2	3	3	4	2	2	2	1	4	4	2	3	4	-1	11	10	2	2	2	1	1
341	1	2	2	1	1	4	4	3	2	1	4	1	3	1	1	2	1	1	1	4	4	3	6	3	3	15	14	2	2	1	1	1
342	3	3	1	2	2	4	1	3	4	3	4	4	3	1	4	1	3	3	1	2	1	1	1	3	-2	10	15	2	1	1	2	1
343	3	3	4	2	2	2	2	3	3	3	3	3	3	2	1	1	2	3	1	3	3	4	2	3	-1	11	3	1	1	2	2	1
344	1	3	1	2	1	1	2	2	1	1	2	3	3	1	1	1	2	1	1	4	4	4	6	3	3	15	9	2	2	2	2	1
345	1	1	4	1	1	1	4	1	1	2	1	1	1	1	1	2	1	2	1	3	3	1	9	2	7	19	7	1	1	1	2	1
346	1	2	1	1	1	2	2	2	2	1	3	1	2	2	1	2	2	2	1	1	1	1	5	6	-1	11	5	1	2	1	2	1
347	1	1	2	2	1	1	2	1	2	1	2	4	1	1	3	2	3	2	1	4	4	3	6	4	2	14	14	2	2	1	1	1
348	2	1	4	4	4	4	2	1	1	4	4	2	2	1	1	1	1	2	1	1	1	3	2	4	-2	10	16	2	1	1	1	2
349	3	2	4	1	2	2	2	1	1	3	4	1	1	1	4	2	1	1	2	3	3	3	4	4	0	12	8	1	1	1	1	2
350	1	1	1	4	4	4	4	4	4	4	4	2	4	3	4	2	4	3	3	2	1	3	1	3	-2	10	16	2	1	1	1	3
351	1	1	2	3	2	1	2	2	3	1	2	1	3	3	1	1	2	3	1	2	1	1	7	2	5	17	15	2	1	1	2	1
352	2	2	2	1	1	3	2	1	3	3	2	2	1	1	2	2	1	3	1	2	1	1	5	4	1	13	2	1	2	2	1	2
353	1	1	2	1	1	1	2	1	2	2	1	2	2	2	1	1	1	1	1	4	4	3	8	4	4	16	14	2	2	1	1	1
354	2	2	2	2	3	2	1	2	2	2	4	2	3	1	3	2	1	2	1	3	3	4	7	1	6	18	3	1	1	2	2	2
355	1	2	3	2	1	3	2	3	1	3	3	1	3	2	1	1	3	1	1	1	1	3	5	2	3	15	6	1	2	1	1	1
356	1	1	2	1	4	1	2	1	3	1	1	1	3	3	4	1	1	3	1	1	1	2	8	0	8	20	2	1	2	2	1	1
357	1	1	4	1	1	1	2	2	2	1	1	4	2	2	1	2	2	2	1	4	4	4	7	3	4	16	9	2	2	2	2	1
358	2	1	2	2	2	2	3	2	2	1	3	2	2	2	2	2	2	2	1	3	3	4	8	3	5	17	3	1	1	2	2	2
359	1	1	2	2	3	1	4	3	1	3	1	3	1	1	2	2	2	2	1	4	4	1	6	3	3	15	13	2	2	1	2	1
360	1	1	4	4	4	4	4	3	2	1	4	3	4	1	2	2	3	3	1	3	3	4	2	3	-1	11	3	1	1	2	2	1
361	1	1	2	1	2	1	2	3	3	1	2	2	3	3	3	2	2	2	1	2	1	1	5	4	1	13	15	2	1	1	2	1
362	1	2	2	2	1	1	2	1	1	1	2	1	1	2	1	1	2	1	1	2	1	4	9	3	6	18	11	2	1	2	2	1
363	1	1	2	3	4	4	2	3	1	2	3	1	3	2	4	2	3	3	1	3	3	4	4	2	2	14	3	1	1	2	2	1
364	2	1	2	2	2	2	3	3	2	3	2	1	3	3	3	2	1	3	1	3	3	1	6	3	3	15	4	1	1	2	1	2
365	1	1	4	1	1	1	4	4	1	1	1	4	2	2	3	3	2	3	1	2	1	3	7	1	6	18	16	2	1	1	1	1
366	1	1	1	2	1	1	2	1	1	1	1	1	1	2	2	1	2	2	1	1	1	4	9	3	6	18	1	1	2	2	2	1
367	1	1	4	3	4	4	4	2	1	2	2	2	1	3	1	1	1	1	1	4	4	3	5	3	2	14	14	2	2	1	1	1
368	1	1	1	4	4	4	2	2	4	4	1	4	1	2	1	1	2	3	2	2	1	1	5	1	4	16	15	2	1	1	2	2
369	1	3	2	3	1	4	1	1	3	2	4	2	3	1	2	1	2	1	1	2	1	4	3	3	0	12	11	2	1	2	2	1
370	2	1	2	2	1	2	1	1	2	2	1	1	1	1	2	2	1	2	1	1	1	4	6	6	0	12	11	2	1	2	2	2
371	2	2	2	1	2	2	2	2	2	2	2	2	2	1	2	2	1	1	1	2	1	4	10	2	8	20	1	1	2	2	2	2
372	4	2	2	2	2	4	2	2	4	4	4	4	3	2	4	3	3	3	1	4	4	4	1	3	-2	10	9	2	2	2	2	1
373	2	3	4	4	4	4	2	4	4	4	3	4	4	4	4	2	1	4	1	2	1	3	1	0	1	13	6	1	2	1	1	2
374	1	2	2	1	1	4	2	1	1	1	1	1	2	2	1	1	3	2	1	1	1	2	9	2	7	19	2	1	2	2	1	1
375	2	1	2	2	2	2	1	2	1	1	1	1	1	1	1	2	1	1	1	1	1	4	4	8	-4	8	11	2	1	2	2	2
376	1	2	2	4	4	4	3	2	1	1	2	1	2	2	1	2	1	3	1	3	3	2	5	4	1	13	4	1	1	2	1	1
377	2	2	1	2	2	2	1	3	3	2	4	2	2	2	1	1	3	3	1	2	1	3	8	2	6	18	6	1	2	1	1	2
378	1	1	2	1	1	2	2	1	1	1	1	1	2	1	1	1	1	1	1	1	1	4	10	2	8	20	1	1	2	2	2	1
379	1	2	2	2	2	1	2	2	1	1	4	2	1	1	2	2	1	2	1	4	4	3	5	6	-1	11	14	2	2	1	1	1
380	1	2	1	2	1	1	1	2	2	2	1	2	2	2	1	2	1	2	1	4	4	3	4	8	-4	8	14	2	2	1	1	1
381	1	2	4	4	4	4	4	3	4	4	2	1	1	1	4	4	1	3	1	2	1	4	2	2	0	12	11	2	1	2	2	1
382	1	2	4	4	2	4	1	1	2	2	4	3	1	1	2	2	3	2	1	1	1	3	1	6	-5	7	6	1	2	1	1	1
383	1	1	3	1	1	4	1	1	1	1	4	1	1	1	1	1	1	2	1	4	4	3	9	0	9	21	14	2	2	1	1	1
384	1	4	3	4	4	1	1	4	1	1	2	1	1	2	1	4	1	2	1	3	3	3	6	1	5	17	8	1	1	1	1	1
385	1	1	4	3	3	4	1	3	1	3	2	2	3	3	1	1	2	2	1	2	1	3	4	2	2	14	16	2	1	1	1	1
386	1	1	4	4	4	4	2	3	2	1	2	4	4	2	3	2	2	2	1	2	1	4	2	3	-1	11	11	2	1	2	2	1
387	1	2	2	3	4	1	1	1	4	3	3	3	4	2	3	3	1	1	3	1	1	3	2	1	1	13	6	1	2	1	1	3
388	1	2	2	2	2	1	2	2	4	4	1	3	4	2	1	2	1	1	3	4	4	3	4	4	0	12	14	2	2	1	1	3
389	2	1	2	2	2	4	3	1	2	2	4	4	1	1	4	2	1	4	1	4	4	1	5	3	2	14	10	2	2	2	1	2
390	4	2	4	2	3	1	4	1	1	1	4	3	1	3	4	4	1	4	1	3	3	4	4	2	2	14	3	1	1	2	2	1
391	1	1	2	2	1	1	2	1	1	1	1	1	1	1	1	1	1	1	1	3	3	4	11	1	10	22	3	1	1	2	2	1
392	1	1	2	1	1	2	2	2	1	2	1	1	1	2	1	2	1	2	1	1	1	1	9	3	6	18	5	1	2	1	2	1
393	1	1	3	4	3	1	2	3	3	2	1	3	3	3	3	2	1	2	1	3	3	3	3	2	1	13	8	1	1	1	1	1
394	3	1	4	4	4	1	2	3	4	1	2	3	2	3	3	3	2	2	1	2	1	3	3	2	1	13	16	2	1	1	1	1
395	2	2	1	3	3	2	1	1	2	3	4	2	3	1	2	2	2	3	3	4	4	3	7	0	7	19	14	2	2	1	1	3
396	1	1	2	3	3	1	1	1	1	1	1	1	1	2	1	1	2	1	1	3	3	3	10	0	10	22	8	1	1	1	1	1
397	1	1	2	2	1	1	1	2	1	1	2	1	1	1	1	1	2	1	1	2	1	3	10	2	8	20	16	2	1	1	1	1
398	1	4	1	1	3	3	1	3	1	1	2	1	2	2	4	1	2	1	1	3	3	4	5	3	2	14	3	1	1	2	2	1
399	1	3	2	1	1	4	4	3	1	3	3	3	1	3	2	2	4	3	1	2	1	3	5	2	3	15	16	2	1	1	1	1
400	1	2	2	3	2	1	2	3	1	2	1	2	3	1	4	2	2	2	1	1	1	2	4	5	-1	11	2	1	2	2	1	1
401	1	1	2	1	1	1	2	2	1	1	2	2	2	2	1	2	1	2	1	2	1	3	8	4	4	16	16	2	1	1	1	1
402	1	3	2	1	3	1	2	1	1	1	4	4	3	2	4	2	2	3	1	4	4	3	5	1	4	16	14	2	2	1	1	1
403	1	3	2	4	4	1	3	3	1	1	1	1	3	2	1	1	1	3	1	4	4	3	8	0	8	20	14	2	2	1	1	1
404	2	1	4	4	4	2	2	1	3	3	2	2	3	2	2	2	4	2	1	2	1	4	5	1	4	16	1	1	2	2	2	2
405	1	2	1	1	1	4	2	3	1	3	1	1	2	1	4	2	1	2	1	1	1	2	5	4	1	13	2	1	2	2	1	1
406	1	1	2	1	3	1	2	2	3	3	2	2	2	2	2	2	1	2	2	2	1	1	4	5	-1	11	15	2	1	1	2	2
407	1	1	2	1	3	1	2	2	3	3	2	2	2	2	2	2	1	2	2	2	1	1	4	5	-1	11	15	2	1	1	2	2
408	1	1	1	2	1	1	1	1	1	1	1	1	1	2	1	1	2	2	3	4	4	4	10	2	8	20	9	2	2	2	2	3
409	1	2	2	1	1	3	1	3	3	1	1	1	1	2	4	2	1	3	1	4	4	4	7	2	5	17	9	2	2	2	2	1
410	1	1	1	1	1	1	1	1	1	1	2	1	1	2	1	1	1	1	2	2	1	1	10	2	8	20	15	2	1	1	2	2
411	1	1	2	1	3	4	1	3	1	1	1	1	3	2	1	1	1	1	3	3	3	3	9	0	9	21	8	1	1	1	1	3
412	2	2	4	1	2	4	1	2	2	3	4	2	3	3	4	2	1	3	1	4	4	4	5	1	4	16	9	2	2	2	2	2
413	1	1	1	1	1	4	2	2	2	1	3	3	2	2	3	2	2	2	1	3	3	3	4	4	0	12	8	1	1	1	1	1
414	2	1	1	1	1	2	2	1	2	1	2	2	1	2	1	1	2	2	1	2	1	1	5	7	-2	10	2	1	2	2	1	2
415	1	4	1	2	2	4	4	2	1	2	1	4	3	1	4	2	2	2	1	1	1	2	2	5	-3	9	2	1	2	2	1	1
416	2	1	2	2	1	4	3	2	1	1	3	1	2	2	2	2	1	1	1	4	4	4	4	6	-2	10	9	2	2	2	2	2
417	4	4	4	4	4	4	4	4	4	4	4	4	4	4	4	4	4	4	4	4	4	4	0	0	0	12	9	2	2	2	2	3
418	1	1	2	1	2	1	1	1	1	1	1	1	4	2	1	1	2	3	1	4	4	3	10	1	9	21	14	2	2	1	1	1
419	2	2	2	2	2	2	1	1	1	2	1	1	1	1	2	1	1	1	2	1	1	2	6	6	0	12	15	2	1	1	2	1
420	1	2	2	2	1	1	1	2	1	1	1	1	1	1	2	2	2	2	1	4	4	4	8	4	4	16	9	2	2	2	2	1
421	3	1	2	3	1	1	2	3	1	1	2	3	2	2	3	2	1	1	1	3	3	4	6	3	3	15	3	1	1	2	2	1
422	2	2	2	4	2	2	2	2	2	2	1	2	3	2	2	2	1	2	1	1	1	3	8	2	6	18	16	2	1	1	1	2
423	2	1	4	2	2	4	1	1	1	3	3	1	2	2	4	1	2	1	2	4	4	3	3	4	-1	11	14	2	2	1	1	1
424	1	2	4	1	1	4	4	1	1	4	2	1	1	3	4	1	1	3	1	2	1	1	6	2	4	16	15	2	1	1	2	1
425	1	2	2	1	1	1	1	1	2	2	2	2	2	1	1	1	1	1	1	2	1	4	6	6	0	12	11	2	1	2	2	1
426	2	2	4	4	4	4	4	2	4	2	2	2	2	2	4	2	1	2	1	2	1	2	6	0	6	18	5	1	2	1	2	2
427	2	1	2	2	2	1	1	1	2	2	3	1	3	2	1	1	1	3	1	1	1	3	4	6	-2	10	16	2	1	1	1	2
428	2	1	2	4	4	1	1	4	1	4	4	3	3	2	2	2	1	3	1	4	4	3	2	4	-2	10	14	2	2	1	1	2
429	1	2	4	1	1	4	4	2	1	1	2	1	1	1	1	3	1	3	1	2	1	1	7	2	5	17	15	2	1	1	2	1
430	2	1	1	2	3	2	2	3	1	2	1	1	3	2	1	2	2	2	1	4	4	1	5	5	0	12	10	2	2	2	1	2
431	1	1	2	3	4	1	3	3	1	1	4	1	3	3	1	1	3	3	1	1	1	3	8	0	8	20	6	1	2	1	1	1
432	2	1	2	2	2	1	1	1	2	2	3	1	3	2	1	1	1	3	1	1	1	3	4	6	-2	10	16	2	1	1	1	2
433	1	2	2	2	2	1	2	2	1	1	1	1	1	2	1	1	2	2	1	1	1	3	9	3	6	18	6	1	2	1	1	1
434	1	3	1	3	4	4	2	3	3	3	2	3	3	2	1	1	2	3	2	3	3	3	2	2	0	12	8	1	1	1	1	2
435	1	1	1	1	1	1	1	3	2	1	3	1	3	1	1	2	2	1	2	4	4	4	7	3	4	16	9	2	2	2	2	2
436	1	3	1	2	4	1	1	3	1	1	3	4	1	1	4	1	2	1	1	2	1	3	5	2	3	15	16	2	1	1	1	1
437	2	2	2	4	2	2	1	3	2	2	3	1	3	1	4	2	1	2	1	1	1	3	6	2	4	16	16	2	1	1	1	2
438	3	2	3	1	4	4	2	2	2	1	3	4	1	3	2	2	2	2	1	3	3	4	3	4	-1	11	3	1	1	2	2	1
439	2	2	2	2	2	2	2	3	2	2	4	2	1	1	2	2	1	3	1	4	4	1	9	2	7	19	10	2	2	2	1	2
440	2	3	2	3	2	3	4	3	3	3	1	4	3	3	3	2	2	2	1	1	1	4	2	2	0	12	11	2	1	2	2	2
441	1	1	2	1	2	1	1	2	1	1	2	1	2	2	2	2	2	2	1	4	4	4	7	5	2	14	9	2	2	2	2	1
442	2	1	1	4	4	2	2	2	4	4	3	2	2	2	1	1	2	2	1	3	3	4	4	3	1	13	3	1	1	2	2	2
443	1	1	2	2	2	4	2	1	2	4	2	4	3	3	3	2	1	2	1	3	3	3	2	5	-3	9	8	1	1	1	1	1
444	1	1	4	2	3	1	1	1	3	3	4	1	1	2	1	1	2	3	3	2	1	3	6	1	5	17	16	2	1	1	1	3
445	1	2	2	3	4	3	1	3	3	4	1	4	3	3	3	3	1	3	1	4	4	3	2	1	1	13	14	2	2	1	1	1
446	2	1	4	2	2	2	2	2	3	3	2	2	3	1	2	2	2	2	1	2	1	1	7	1	6	18	2	1	2	2	1	2
447	1	1	4	1	3	1	3	1	1	3	4	1	3	3	4	1	2	3	2	2	1	3	6	0	6	18	16	2	1	1	1	2
448	1	1	4	1	3	3	4	3	2	1	1	1	2	2	1	1	2	3	1	2	1	2	7	2	5	17	12	2	1	2	1	1
449	2	2	2	3	2	1	1	1	2	1	4	1	1	1	1	2	1	3	1	1	1	3	4	6	-2	10	16	2	1	1	1	2
450	1	1	1	1	1	1	4	3	1	1	1	1	3	3	3	3	1	1	1	4	4	1	8	1	7	19	13	2	2	1	2	1
451	1	1	2	2	2	2	2	1	2	1	1	3	3	1	1	1	2	2	1	3	3	3	6	4	2	14	8	1	1	1	1	1
452	1	2	2	3	3	1	2	3	1	1	2	3	1	3	2	2	1	2	1	2	1	1	5	4	1	13	15	2	1	1	2	1
453	1	1	2	4	2	2	2	2	1	1	3	1	3	1	1	1	2	2	1	3	3	4	7	2	5	17	3	1	1	2	2	1
454	1	2	2	1	1	1	1	1	1	2	1	1	1	2	2	2	1	1	2	1	1	2	8	4	4	16	2	1	2	2	1	2
455	1	1	2	1	1	1	2	1	1	1	1	1	1	1	1	2	1	1	1	4	4	1	11	1	10	22	13	2	2	1	2	1
456	1	1	3	3	1	3	1	3	3	3	1	3	3	3	1	1	2	2	1	4	4	4	5	0	5	17	9	2	2	2	2	1
457	1	1	2	3	1	1	2	1	1	3	1	3	2	2	1	1	1	3	1	1	1	3	8	1	7	19	6	1	2	1	1	1
458	2	2	1	3	3	3	2	3	2	2	1	1	2	1	1	2	2	2	1	1	1	2	6	3	3	15	15	2	1	1	2	2
459	3	1	4	3	3	4	1	2	1	2	1	3	1	2	1	1	2	1	2	1	1	3	6	1	5	17	6	1	2	1	1	2
460	1	2	2	1	3	1	1	2	1	1	2	2	1	1	2	2	1	2	1	2	1	1	6	5	1	13	15	2	1	1	2	1
461	1	1	1	1	1	1	1	2	1	1	1	1	2	2	1	2	1	1	1	4	4	3	9	3	6	18	14	2	2	1	1	1
462	1	1	2	2	1	1	1	2	1	1	2	1	1	1	1	2	2	2	1	3	3	1	9	3	6	18	7	1	1	1	2	1
463	2	1	2	2	3	4	4	1	4	1	4	1	2	3	4	1	1	3	1	4	4	4	2	5	-3	9	9	2	2	2	2	2
464	1	2	1	1	1	1	1	1	1	1	2	1	1	1	2	2	2	3	1	2	1	3	7	5	2	14	16	2	1	1	1	1
465	3	1	1	3	2	1	2	1	3	1	2	2	2	2	1	1	2	2	3	2	1	1	5	5	0	12	15	2	1	1	2	3
466	1	1	1	1	1	1	2	2	1	1	1	1	2	2	1	1	1	1	1	1	1	4	10	2	8	20	1	1	2	2	2	1
467	1	1	4	4	1	4	1	3	1	4	4	1	3	3	1	1	2	1	2	4	4	1	6	0	6	18	13	2	2	1	2	2
468	1	3	4	1	4	4	2	3	4	4	4	1	4	1	3	1	1	3	1	1	1	4	3	0	3	15	1	1	2	2	2	1
469	3	2	2	2	1	1	2	3	3	3	3	2	3	3	2	2	2	3	1	3	3	4	3	5	-2	10	3	1	1	2	2	1
470	2	2	2	1	1	1	3	1	2	2	2	2	2	1	1	2	1	2	1	2	1	3	7	5	2	14	6	1	2	1	1	2
471	1	3	1	2	3	2	2	2	4	2	1	1	1	1	1	1	2	3	3	1	1	2	5	4	1	13	2	1	2	2	1	3
472	1	3	2	2	1	1	2	1	1	2	1	1	1	1	2	2	1	3	1	3	3	1	7	4	3	15	7	1	1	1	2	1
473	2	3	1	3	3	2	1	2	2	2	3	4	1	1	3	2	1	1	2	4	4	3	5	1	4	16	14	2	2	1	1	1
474	2	1	2	2	1	2	2	2	1	2	1	2	2	2	1	2	1	2	1	1	1	2	6	6	0	12	15	2	1	1	2	2
475	2	3	2	1	3	1	1	3	2	3	4	1	1	2	3	2	1	3	1	1	1	2	2	5	-3	9	15	2	1	1	2	2
476	2	3	4	2	3	2	4	1	4	1	2	1	3	3	2	3	2	1	2	2	1	2	4	2	2	14	5	1	2	1	2	1
477	1	1	1	1	1	1	2	2	1	1	2	2	1	1	1	2	1	1	1	2	1	2	8	4	4	16	12	2	1	2	1	1
478	1	1	2	1	1	1	1	1	1	1	1	1	1	1	1	1	2	1	1	4	4	4	12	0	12	24	9	2	2	2	2	1
479	1	1	1	3	3	3	3	1	1	2	3	1	3	2	1	1	1	3	1	4	4	3	5	2	3	15	14	2	2	1	1	1
480	1	2	2	3	3	4	1	3	1	3	3	3	3	2	3	1	2	3	3	3	3	4	3	1	2	14	3	1	1	2	2	3
481	2	1	3	2	2	2	3	3	2	2	4	2	2	2	2	2	1	2	1	4	4	3	9	1	8	20	14	2	2	1	1	2
482	1	2	1	1	1	1	2	1	1	1	1	1	1	1	2	2	1	2	1	3	3	4	8	4	4	16	3	1	1	2	2	1
483	2	2	4	1	1	2	1	3	1	2	3	1	1	3	4	3	1	2	1	1	1	1	3	5	-2	10	12	2	1	2	1	2
484	1	1	2	2	2	1	1	1	1	1	2	2	1	1	1	2	2	2	1	2	1	4	7	5	2	14	11	2	1	2	2	1
485	1	2	1	1	3	1	1	3	1	1	1	1	1	2	2	1	2	1	2	4	4	3	8	3	5	17	14	2	2	1	1	2
486	1	1	2	1	1	1	3	1	3	3	1	3	3	2	1	1	1	1	1	4	4	1	8	0	8	20	13	2	2	1	2	1
487	2	2	3	2	3	3	1	2	1	1	2	3	1	1	2	1	1	1	2	3	3	2	4	4	0	12	7	1	1	1	2	1
488	1	2	2	1	2	1	1	1	1	1	3	1	3	3	1	1	2	2	1	4	4	2	8	2	6	18	10	2	2	2	1	1
489	1	1	4	2	1	4	2	2	1	4	4	1	3	1	1	3	2	3	1	4	4	3	5	1	4	16	14	2	2	1	1	1
490	1	1	2	1	1	1	1	3	1	3	3	1	3	2	1	1	1	3	1	2	1	1	9	0	9	21	15	2	1	1	2	1
491	2	2	2	1	3	4	2	1	2	2	2	4	3	1	2	2	1	3	1	4	4	3	6	2	4	16	14	2	2	1	1	2
492	3	3	1	3	1	3	1	2	1	3	3	3	3	2	3	3	4	3	4	4	4	4	2	1	1	13	9	2	2	2	2	3
493	2	2	2	1	1	2	1	1	1	2	2	2	1	1	1	1	2	1	2	2	1	3	5	7	-2	10	6	1	2	1	1	1
494	1	1	2	2	3	1	1	3	1	2	2	3	3	1	2	1	1	1	1	2	1	1	5	4	1	13	15	2	1	1	2	1
495	1	2	4	1	1	1	4	2	2	1	3	2	2	2	1	1	1	2	3	3	3	4	6	4	2	14	3	1	1	2	2	3
496	1	1	2	2	3	1	1	1	1	2	2	1	2	1	1	1	2	1	1	2	1	3	7	4	3	15	16	2	1	1	1	1
497	2	2	4	2	2	2	2	2	2	2	2	2	3	3	2	2	1	2	1	4	4	3	10	0	10	22	14	2	2	1	1	2
498	3	1	2	3	1	3	1	3	1	3	3	3	3	1	4	2	1	3	1	2	1	2	4	1	3	15	12	2	1	2	1	1
499	1	2	2	1	1	1	4	1	3	1	3	3	1	3	4	3	1	3	2	2	1	1	6	1	5	17	15	2	1	1	2	2
500	1	2	4	2	3	1	4	2	3	2	1	2	2	2	1	1	2	2	1	3	3	4	4	5	-1	11	3	1	1	2	2	1
501	2	1	1	3	2	2	2	1	1	3	1	4	4	2	3	3	2	4	2	3	3	4	3	3	0	12	3	1	1	2	2	1
502	1	1	2	3	3	1	3	3	1	2	2	3	3	2	2	1	2	2	1	2	1	1	5	3	2	14	15	2	1	1	2	1
503	3	1	1	2	3	4	2	3	3	4	3	4	2	2	1	1	2	1	1	2	1	3	3	3	0	12	16	2	1	1	1	1
504	1	1	1	4	4	4	1	1	1	1	3	1	1	2	1	1	2	3	1	3	3	4	7	1	6	18	3	1	1	2	2	1
505	1	1	2	1	1	1	3	1	3	3	3	3	3	1	2	2	1	1	1	3	3	2	5	2	3	15	4	1	1	2	1	1
506	1	1	2	2	3	3	1	3	1	1	2	3	3	1	3	1	1	3	2	2	1	3	5	2	3	15	16	2	1	1	1	2
507	1	3	1	2	4	1	1	1	1	3	1	3	1	1	2	2	1	2	1	4	4	3	4	4	0	12	14	2	2	1	1	1
508	2	2	2	2	2	1	1	1	1	1	2	1	1	1	2	1	2	1	1	4	4	3	5	7	-2	10	14	2	2	1	1	2
509	3	1	1	1	3	4	1	1	2	3	1	3	1	1	3	2	2	3	2	3	3	4	4	3	1	13	3	1	1	2	2	2
510	3	2	1	3	1	3	1	3	2	2	3	3	1	2	2	2	1	1	2	3	3	2	2	6	-4	8	4	1	1	2	1	2
511	1	1	1	2	1	1	2	1	1	1	1	2	1	1	1	1	1	1	2	4	4	4	9	3	6	18	9	2	2	2	2	2
512	1	1	4	1	3	1	2	1	1	1	1	1	3	1	3	3	3	3	1	2	1	3	7	0	7	19	16	2	1	1	1	1
513	2	2	1	3	2	4	2	3	2	4	1	1	2	1	2	2	1	3	2	3	3	3	7	2	5	17	8	1	1	1	1	1
514	3	3	3	3	4	1	4	3	1	3	2	2	3	3	3	2	2	3	3	2	1	4	2	3	-1	11	11	2	1	2	2	3
515	1	2	2	1	1	1	2	2	2	1	1	2	1	1	1	1	1	1	1	4	4	4	9	3	6	18	9	2	2	2	2	1
516	1	2	2	2	2	1	4	2	4	1	1	1	2	2	1	2	1	2	1	1	1	2	6	5	1	13	2	1	2	2	1	1
517	1	2	4	2	1	1	4	1	1	2	2	1	3	3	2	2	1	3	2	2	1	1	4	6	-2	10	15	2	1	1	2	2
518	1	1	2	1	1	1	2	2	1	2	1	1	3	3	1	2	1	3	1	1	1	4	9	2	7	19	1	1	2	2	2	1
519	2	2	4	1	1	3	1	2	2	1	3	2	1	1	2	2	1	1	1	4	4	1	5	4	1	13	10	2	2	2	1	2
520	1	2	1	1	1	1	2	1	1	1	1	2	1	1	2	1	1	1	1	1	1	3	8	4	4	16	6	1	2	1	1	1
521	1	1	2	1	1	4	1	2	2	1	1	1	1	1	4	2	2	2	1	1	1	1	8	2	6	18	5	1	2	1	2	1
522	1	2	2	2	2	1	1	1	3	1	4	1	1	1	4	2	2	4	1	1	1	3	5	4	1	13	6	1	2	1	1	1
523	1	1	3	2	1	3	4	3	4	3	1	1	2	2	1	1	3	3	3	3	3	3	6	2	4	16	8	1	1	1	1	3
524	2	2	3	2	2	2	1	3	1	3	2	2	2	2	2	2	1	3	1	1	1	2	9	1	8	20	15	2	1	1	2	2
525	2	1	2	2	2	2	1	3	1	2	2	1	2	1	3	2	2	3	2	3	3	3	7	4	3	15	8	1	1	1	1	1
526	2	1	2	2	2	3	3	3	3	2	1	3	1	1	4	2	3	2	1	2	1	4	4	4	0	12	1	1	2	2	2	2
527	1	1	2	1	1	1	1	2	1	1	1	1	1	2	2	1	1	1	1	2	1	1	11	1	10	22	15	2	1	1	2	1
528	1	1	2	1	1	1	1	2	1	1	1	1	1	2	2	1	1	1	1	2	1	1	11	1	10	22	15	2	1	1	2	1
529	1	2	2	1	1	1	2	4	1	1	1	1	4	2	2	2	1	1	1	3	3	4	8	3	5	17	3	1	1	2	2	1
530	1	3	4	2	4	4	4	3	1	1	1	4	4	1	4	4	1	4	1	1	1	4	3	1	2	14	1	1	2	2	2	1
531	2	2	1	2	2	2	2	2	2	2	2	2	2	2	2	1	2	2	2	3	3	4	11	1	10	22	3	1	1	2	2	1
532	1	1	4	1	4	4	4	2	1	2	3	4	1	1	4	2	1	3	2	2	1	3	4	2	2	14	16	2	1	1	1	2
533	1	2	2	1	3	1	2	2	2	2	3	3	2	3	2	2	1	3	1	1	1	2	3	6	-3	9	2	1	2	2	1	1
534	1	1	1	2	2	2	2	1	2	2	1	1	2	2	1	1	2	2	1	1	1	2	5	7	-2	10	2	1	2	2	1	1
535	1	1	1	3	4	4	2	3	3	3	1	3	1	2	1	1	2	2	1	4	4	4	5	1	4	16	9	2	2	2	2	1
536	2	1	2	2	2	2	2	2	2	1	1	1	2	2	1	1	2	2	1	2	1	3	5	7	-2	10	6	1	2	1	1	2
537	1	1	2	3	3	3	3	3	1	1	2	2	3	2	2	3	2	2	3	2	1	1	4	3	1	13	15	2	1	1	2	3
538	1	1	2	2	2	2	2	2	1	2	2	1	1	1	2	2	2	2	1	2	1	1	5	7	-2	10	15	2	1	1	2	1
539	3	1	2	3	3	4	2	3	3	3	3	4	3	3	4	2	2	2	1	3	3	1	2	1	1	13	7	1	1	1	2	1
540	2	4	2	2	2	1	1	3	1	2	4	1	2	1	2	2	1	2	1	4	4	1	6	4	2	14	10	2	2	2	1	2
541	1	1	1	2	3	1	2	3	3	4	2	1	2	3	1	1	2	2	2	2	1	2	5	4	1	13	12	2	1	2	1	2
542	2	1	2	1	1	2	1	2	2	2	3	4	3	1	2	2	1	1	1	4	4	3	5	4	1	13	14	2	2	1	1	2
543	1	2	2	1	2	2	2	2	2	1	1	3	1	1	2	2	1	2	1	3	3	4	5	6	-1	11	3	1	1	2	2	1
544	1	1	2	1	1	3	2	2	2	1	1	2	2	2	1	2	2	2	1	2	1	4	7	4	3	15	11	2	1	2	2	1
545	2	2	2	1	3	2	1	2	3	1	2	2	1	2	2	2	1	3	1	2	1	1	6	4	2	14	2	1	2	2	1	2
546	2	2	2	2	1	1	2	3	2	2	4	2	3	1	2	2	2	3	1	2	1	1	7	3	4	16	2	1	2	2	1	2
547	1	3	4	4	4	3	1	3	1	3	3	3	3	2	3	3	1	3	3	3	3	3	1	0	1	13	8	1	1	1	1	3
548	3	1	4	2	3	3	4	3	2	2	2	4	2	2	1	2	3	1	1	1	1	2	2	6	-4	8	2	1	2	2	1	1
549	1	2	1	2	1	4	4	2	1	2	2	2	1	1	1	1	1	2	1	2	1	3	5	6	-1	11	16	2	1	1	1	1
550	1	3	4	4	3	1	2	3	3	3	1	3	3	3	4	3	2	3	1	4	4	4	2	0	2	14	9	2	2	2	2	1
551	1	1	2	1	1	1	4	2	1	3	3	4	1	3	4	3	1	1	1	1	1	3	7	0	7	19	6	1	2	1	1	1
552	3	3	1	4	3	2	3	3	2	3	2	1	3	3	4	2	1	3	3	4	4	4	1	5	-4	8	9	2	2	2	2	3
553	1	1	4	4	3	4	2	3	1	3	1	3	3	3	4	3	2	3	1	4	4	3	3	0	3	15	14	2	2	1	1	1
554	1	1	1	1	1	1	1	1	1	1	1	1	1	1	1	1	1	1	2	1	1	2	11	1	10	22	2	1	2	2	1	2
555	2	1	1	1	1	2	1	2	1	2	2	2	2	2	1	1	2	2	1	3	3	3	6	6	0	12	8	1	1	1	1	2
556	1	3	1	2	1	1	3	1	4	1	1	1	1	1	1	1	1	1	1	1	1	4	8	2	6	18	1	1	2	2	2	1
557	3	3	3	2	3	3	3	1	2	2	1	3	3	2	3	3	1	2	2	1	1	2	1	3	-2	10	2	1	2	2	1	2
558	2	2	4	3	3	2	3	3	2	2	1	3	3	3	2	1	2	3	3	1	1	2	5	2	3	15	15	2	1	1	2	3
559	1	2	2	1	1	1	1	2	1	1	1	1	1	2	1	1	2	1	2	4	4	1	11	1	10	22	13	2	2	1	2	2
560	1	2	1	4	4	1	1	1	1	1	1	4	1	2	1	1	2	3	2	4	4	3	7	2	5	17	14	2	2	1	1	2
561	1	2	2	1	1	1	2	2	1	1	1	1	2	3	2	2	1	1	1	4	4	4	8	4	4	16	9	2	2	2	2	1
562	2	2	2	3	3	2	2	3	3	3	2	2	3	3	2	2	1	1	1	3	3	3	6	1	5	17	8	1	1	1	1	2
563	1	2	2	3	2	1	2	1	2	2	4	3	1	1	2	2	1	3	1	1	1	3	3	6	-3	9	6	1	2	1	1	1
564	2	2	2	2	2	2	2	1	1	1	1	2	1	1	2	2	2	2	1	1	1	1	7	5	2	14	12	2	1	2	1	2
565	2	2	1	2	2	2	1	1	2	2	1	1	1	1	2	1	1	2	2	1	1	4	8	4	4	16	11	2	1	2	2	1
566	3	3	2	2	3	1	4	3	3	3	2	2	3	3	2	2	1	2	1	2	1	1	2	5	-3	9	15	2	1	1	2	1
567	2	1	2	2	2	1	2	3	3	2	2	4	3	3	2	2	1	2	1	2	1	2	6	3	3	15	5	1	2	1	2	2
568	1	1	1	1	2	1	1	1	2	2	1	2	2	1	2	1	2	1	2	4	4	3	5	7	-2	10	14	2	2	1	1	2
569	1	2	2	1	1	1	1	2	1	2	1	2	2	2	2	2	2	1	3	3	3	4	6	6	0	12	3	1	1	2	2	3
570	1	1	2	1	1	1	2	2	1	3	2	1	3	2	3	2	2	2	1	3	3	1	7	2	5	17	7	1	1	1	2	1
571	2	1	1	4	4	2	2	2	2	2	4	2	3	2	4	2	2	3	1	4	4	3	6	1	5	17	14	2	2	1	1	2
572	2	2	2	1	3	2	2	3	1	3	1	1	2	2	4	4	2	4	1	3	3	4	3	5	-2	10	3	1	1	2	2	2
573	1	1	2	1	1	1	2	1	1	1	1	1	2	2	1	1	2	2	1	2	1	2	11	1	10	22	12	2	1	2	1	1
574	1	3	3	3	1	1	1	3	1	1	2	2	3	1	1	2	2	3	1	2	1	4	5	3	2	14	11	2	1	2	2	1
575	3	2	4	3	3	1	1	1	3	1	3	1	1	3	2	1	1	3	1	3	3	3	5	2	3	15	8	1	1	1	1	1
576	3	2	4	2	3	4	2	3	3	3	1	2	3	3	4	2	2	3	1	1	1	3	1	4	-3	9	6	1	2	1	1	1
577	1	1	2	1	1	1	3	3	1	3	1	3	1	3	4	2	3	3	1	3	3	4	8	1	7	19	3	1	1	2	2	1
578	3	2	2	1	2	4	4	2	2	1	1	2	2	2	4	2	1	2	1	4	4	3	4	6	-2	10	14	2	2	1	1	1
579	1	1	2	2	2	3	3	1	3	2	2	1	3	2	1	2	2	3	1	4	4	3	4	5	-1	11	14	2	2	1	1	1
580	1	1	2	3	1	3	2	3	3	1	1	1	3	3	4	1	1	3	1	3	3	4	7	0	7	19	3	1	1	2	2	1
581	2	2	1	2	2	2	1	3	1	2	2	1	1	1	2	2	2	3	1	4	4	4	9	3	6	18	9	2	2	2	2	2
582	1	3	2	1	1	1	2	3	3	1	3	1	3	3	1	3	1	1	3	4	4	3	7	0	7	19	14	2	2	1	1	3
583	2	1	2	2	2	1	1	1	2	2	2	1	1	1	1	1	2	2	1	2	1	3	5	7	-2	10	6	1	2	1	1	2
584	1	1	2	2	2	1	2	3	1	1	1	1	3	2	1	1	2	2	2	4	4	3	9	2	7	19	14	2	2	1	1	2
585	1	2	2	3	1	1	2	3	3	3	1	3	3	2	1	2	1	3	3	3	3	4	5	2	3	15	3	1	1	2	2	3
586	1	1	2	3	3	1	1	2	1	2	2	1	1	2	1	1	1	1	1	3	3	3	8	2	6	18	8	1	1	1	1	1
587	1	1	1	1	1	2	1	1	1	1	1	2	1	2	2	2	1	1	1	4	4	3	7	5	2	14	14	2	2	1	1	1
588	2	2	1	2	2	2	2	1	2	2	2	2	1	2	2	2	1	2	1	4	4	3	11	1	10	22	14	2	2	1	1	2
589	1	2	4	1	3	1	1	3	1	3	1	1	2	2	1	1	1	1	1	3	3	2	7	2	5	17	4	1	1	2	1	1
590	1	2	2	1	1	1	2	2	1	1	1	1	2	2	1	2	1	2	1	1	1	4	9	3	6	18	1	1	2	2	2	1
591	1	2	2	4	2	1	2	3	4	4	1	2	3	3	3	1	1	2	1	3	3	2	4	3	1	13	4	1	1	2	1	1
592	1	2	2	2	1	2	2	2	1	1	1	2	2	2	2	2	1	2	1	1	1	1	5	7	-2	10	5	1	2	1	2	1
593	1	1	1	2	2	2	2	2	2	2	1	1	2	1	1	1	2	2	1	3	3	4	5	7	-2	10	3	1	1	2	2	1
594	1	3	4	1	1	1	3	1	4	4	3	3	2	2	1	3	3	2	1	3	3	4	4	1	3	15	3	1	1	2	2	1
595	1	2	2	2	2	1	2	1	2	1	2	2	2	2	1	1	2	1	2	2	1	3	5	7	-2	10	16	2	1	1	1	2
596	1	4	3	4	4	4	3	3	4	4	4	4	3	3	4	2	1	3	1	2	1	1	0	1	-1	11	15	2	1	1	2	1
597	1	3	1	1	1	1	1	3	1	3	3	3	2	1	1	1	2	2	3	4	4	3	6	2	4	16	14	2	2	1	1	3
598	1	2	2	2	3	1	3	3	3	3	3	1	3	3	3	3	1	1	1	2	1	2	3	2	1	13	12	2	1	2	1	1
599	2	1	1	2	2	2	2	3	1	2	2	2	3	1	2	2	2	3	1	4	4	3	9	2	7	19	14	2	2	1	1	2
600	3	2	2	3	2	1	1	3	1	1	1	1	1	1	2	2	2	3	1	1	1	1	7	4	3	15	5	1	2	1	2	1
601	1	2	2	1	1	1	2	1	2	1	1	2	1	1	2	2	1	1	1	4	4	3	7	5	2	14	14	2	2	1	1	1
602	2	2	4	1	2	2	2	2	2	3	1	2	2	2	2	2	2	2	1	1	1	2	8	2	6	18	15	2	1	1	2	2
603	1	1	2	3	3	1	2	3	1	1	2	1	1	2	1	1	2	2	1	3	3	4	9	1	8	20	3	1	1	2	2	1
604	1	2	4	1	1	1	1	2	2	1	1	1	1	2	2	2	1	1	1	3	3	4	7	4	3	15	3	1	1	2	2	1
605	3	1	1	1	2	3	4	3	2	3	2	3	3	4	4	2	1	3	1	3	3	1	2	5	-3	9	7	1	1	1	2	1
606	1	1	4	1	1	1	1	3	4	3	2	1	1	1	1	2	2	3	1	3	3	1	7	2	5	17	7	1	1	1	2	1
607	1	2	2	3	3	1	1	3	1	3	4	1	3	1	2	2	1	3	1	4	4	4	4	3	1	13	9	2	2	2	2	1
608	1	1	1	2	2	1	1	2	1	1	2	1	2	1	1	1	2	1	2	2	1	3	7	5	2	14	16	2	1	1	1	2
609	1	2	2	2	2	1	2	2	2	2	2	2	1	1	1	2	1	2	1	3	3	2	4	8	-4	8	4	1	1	2	1	1
610	2	2	2	2	2	2	1	2	2	2	2	1	1	1	2	2	1	2	1	4	4	4	9	3	6	18	9	2	2	2	2	2
611	2	1	4	2	2	2	2	3	2	2	3	2	3	2	1	2	1	2	1	3	3	4	7	2	5	17	3	1	1	2	2	2
612	2	2	2	1	1	2	1	1	2	1	2	2	2	1	2	2	1	1	1	4	4	3	8	4	4	16	14	2	2	1	1	2
613	1	1	2	3	4	1	1	3	2	1	2	1	3	1	4	2	3	2	1	3	3	1	5	3	2	14	7	1	1	1	2	1
614	1	2	2	3	1	1	2	2	1	2	1	1	2	2	1	2	1	2	1	3	3	3	7	4	3	15	8	1	1	1	1	1
615	1	2	2	1	1	1	2	2	2	1	2	1	1	1	2	2	1	2	1	2	1	3	7	5	2	14	16	2	1	1	1	1
616	1	1	1	1	1	1	2	1	1	1	1	1	1	2	1	1	2	2	1	4	4	4	11	1	10	22	9	2	2	2	2	1
617	1	2	2	1	1	1	2	2	1	1	3	1	2	2	3	2	1	1	1	1	1	1	7	3	4	16	5	1	2	1	2	1
618	2	2	1	1	3	2	2	2	2	2	2	2	2	3	3	2	1	3	1	1	1	3	9	1	8	20	16	2	1	1	1	2
619	1	2	3	2	2	1	2	1	1	2	1	1	1	1	1	2	1	2	1	1	1	3	6	5	1	13	6	1	2	1	1	1
620	4	1	1	2	2	4	2	2	3	3	3	4	1	1	4	2	3	3	1	3	3	4	2	4	-2	10	3	1	1	2	2	1
621	1	1	2	1	1	4	1	3	1	2	1	2	3	3	4	3	1	2	1	1	1	2	6	2	4	16	2	1	2	2	1	1
622	1	2	1	1	1	1	1	1	1	1	2	1	2	1	2	1	1	1	2	4	4	3	7	5	2	14	14	2	2	1	1	2
623	3	1	4	2	2	1	2	1	1	2	4	1	2	2	1	1	1	3	1	1	1	3	6	4	2	14	6	1	2	1	1	1
624	2	4	3	1	1	4	1	3	2	1	4	3	1	1	2	2	2	2	1	4	4	4	3	4	-1	11	9	2	2	2	2	2
625	1	2	2	1	1	1	2	1	1	1	2	1	1	1	2	2	1	1	1	4	4	4	8	4	4	16	9	2	2	2	2	1
626	1	1	4	4	4	1	1	1	1	1	1	1	2	2	1	1	2	1	2	4	4	1	8	1	7	19	13	2	2	1	2	2
627	2	1	1	1	1	3	1	1	3	1	3	1	1	2	1	1	2	3	3	4	4	4	1	8	-7	5	9	2	2	2	2	3
628	1	2	2	2	3	2	2	3	1	1	2	2	3	1	4	3	3	4	4	2	1	4	3	5	-2	10	11	2	1	2	2	3
629	2	2	2	2	1	1	2	2	2	1	2	1	2	2	2	2	1	2	1	1	1	2	7	5	2	14	15	2	1	1	2	2
630	1	1	2	3	3	2	1	3	1	3	1	3	1	2	1	2	2	3	1	1	1	4	6	2	4	16	1	1	2	2	2	1
631	1	1	2	4	4	4	1	2	3	3	1	3	1	1	2	2	1	3	1	3	3	4	4	2	2	14	3	1	1	2	2	1
632	1	3	2	1	1	3	2	3	1	1	3	2	3	2	1	1	2	3	1	2	1	3	7	1	6	18	16	2	1	1	1	1
633	1	1	3	3	3	4	2	2	2	1	2	1	3	1	4	2	1	2	1	4	4	3	3	3	0	12	14	2	2	1	1	1
634	2	1	1	3	1	2	1	1	2	4	2	4	1	1	1	1	2	3	3	2	1	2	4	5	-1	11	5	1	2	1	2	3
635	4	1	1	1	1	4	4	3	2	1	4	1	3	2	3	2	2	2	1	2	1	3	5	3	2	14	16	2	1	1	1	1
636	3	1	2	2	3	3	2	3	1	1	2	3	3	2	3	3	1	3	1	4	4	3	4	2	2	14	14	2	2	1	1	1
637	1	2	4	1	3	1	1	2	1	1	1	1	1	1	2	1	1	1	2	4	4	3	8	2	6	18	14	2	2	1	1	2
638	1	1	1	1	1	1	2	1	1	1	1	1	1	2	1	1	2	1	1	3	3	3	11	1	10	22	8	1	1	1	1	1
639	2	1	1	1	2	2	3	3	1	2	3	3	1	3	1	3	1	3	3	3	3	3	4	5	-1	11	8	1	1	1	1	3
640	1	2	1	1	1	1	1	1	3	3	2	1	2	2	1	1	1	3	1	3	3	3	6	4	2	14	8	1	1	1	1	1
641	1	2	3	3	3	1	2	2	1	1	3	2	2	2	1	2	1	1	1	3	3	4	4	4	0	12	3	1	1	2	2	1
642	1	1	2	2	4	1	4	2	1	1	2	2	1	1	2	2	4	2	1	2	1	3	6	5	1	13	16	2	1	1	1	1
643	1	1	1	2	3	1	2	3	2	3	1	1	3	1	3	2	3	3	1	1	1	3	4	4	0	12	6	1	2	1	1	1
644	1	2	2	1	3	4	2	2	1	1	2	2	4	2	2	2	2	3	1	4	4	3	4	5	-1	11	14	2	2	1	1	1
645	1	1	2	4	4	1	3	3	3	3	3	4	1	1	1	2	2	3	1	2	1	1	5	1	4	16	15	2	1	1	2	1
646	1	1	1	1	1	1	1	2	1	1	2	2	1	1	2	1	2	2	1	2	1	1	8	4	4	16	15	2	1	1	2	1
647	1	3	1	1	3	3	1	3	1	3	3	1	3	1	2	1	1	1	2	3	3	1	4	2	2	14	7	1	1	1	2	2
648	1	1	1	2	2	1	1	1	1	1	2	1	1	1	1	1	2	1	1	1	1	1	8	4	4	16	5	1	2	1	2	1
649	1	1	2	1	3	3	1	1	1	1	3	2	3	2	2	2	1	1	3	2	1	3	5	3	2	14	16	2	1	1	1	3
650	1	3	2	1	1	1	1	3	3	3	1	1	3	3	3	1	2	2	2	1	1	4	7	0	7	19	1	1	2	2	2	2
651	3	1	3	3	3	3	1	3	3	3	3	1	3	3	1	1	2	3	3	3	3	3	4	0	4	16	8	1	1	1	1	3
652	1	2	1	2	2	1	2	1	1	1	2	1	1	1	2	2	2	2	1	4	4	1	5	7	-2	10	13	2	2	1	2	1
653	2	2	2	4	2	1	2	1	2	2	2	2	2	1	2	2	1	3	1	4	4	4	9	2	7	19	9	2	2	2	2	2
654	1	2	4	1	2	4	2	2	2	1	2	1	4	2	4	2	1	2	1	2	1	3	3	5	-2	10	16	2	1	1	1	1
655	1	3	4	3	2	3	4	3	4	1	4	3	3	3	1	1	2	3	1	4	4	4	3	1	2	14	9	2	2	2	2	1
656	2	2	1	2	2	2	2	3	1	2	3	2	3	1	2	2	1	2	1	3	3	4	9	1	8	20	3	1	1	2	2	2
657	3	3	1	2	3	1	2	1	1	1	2	2	1	1	1	1	2	3	1	2	1	1	6	4	2	14	15	2	1	1	2	1
658	1	1	4	2	2	4	1	3	1	2	2	4	1	1	4	3	2	3	1	2	1	3	3	4	-1	11	16	2	1	1	1	1
659	1	1	1	3	3	3	1	3	3	3	4	1	1	3	1	1	1	3	1	2	1	4	5	1	4	16	11	2	1	2	2	1
660	1	1	1	2	2	1	2	1	1	1	1	1	1	2	1	1	2	1	2	3	3	4	9	3	6	18	3	1	1	2	2	2
661	2	2	1	1	1	2	1	3	3	3	2	3	1	1	1	1	2	2	2	2	1	1	4	5	-1	11	2	1	2	2	1	1
662	2	2	2	2	4	4	1	4	4	2	1	1	1	1	2	2	1	4	1	1	1	3	5	4	1	13	16	2	1	1	1	2
663	1	2	4	1	3	4	2	2	2	1	2	2	1	2	4	2	1	2	1	2	1	1	3	5	-2	10	15	2	1	1	2	1
664	1	2	2	1	1	1	2	1	2	1	2	4	2	2	1	2	2	2	1	2	1	4	6	5	1	13	11	2	1	2	2	1
665	1	1	2	1	3	3	2	1	3	3	2	1	1	1	2	3	1	1	1	2	1	4	5	2	3	15	11	2	1	2	2	1
666	2	2	2	3	3	1	1	3	1	3	4	1	3	1	2	2	1	3	1	1	1	3	3	4	-1	11	16	2	1	1	1	2
667	1	2	4	4	4	4	1	4	1	4	4	4	4	4	2	2	1	2	1	4	4	4	1	3	-2	10	9	2	2	2	2	1
668	3	4	1	2	1	4	2	2	4	2	1	1	4	2	1	1	1	2	1	1	1	1	5	3	2	14	5	1	2	1	2	1
669	2	1	1	1	3	2	1	2	2	2	1	2	2	1	2	2	1	2	1	3	3	4	8	3	5	17	3	1	1	2	2	2
670	2	2	2	2	4	2	3	3	2	3	4	3	3	1	4	2	1	1	1	4	4	3	5	1	4	16	14	2	2	1	1	2
671	1	1	4	3	3	1	2	1	3	1	3	1	2	2	1	1	2	3	3	3	3	3	6	1	5	17	8	1	1	1	1	3
672	2	2	1	2	2	1	3	3	1	2	3	1	2	1	2	2	1	1	1	4	4	4	8	3	5	17	9	2	2	2	2	2
673	2	2	4	2	2	2	2	2	1	1	2	2	2	1	1	1	1	2	1	4	4	4	7	4	3	15	9	2	2	2	2	2
674	2	2	1	2	2	2	2	2	2	2	2	2	2	1	2	2	1	2	1	1	1	2	12	0	12	24	15	2	1	1	2	2
675	2	1	3	1	2	3	2	3	3	3	3	2	3	1	3	2	3	3	3	4	4	4	3	2	1	13	9	2	2	2	2	3
676	3	3	4	3	3	4	4	3	1	1	2	3	3	3	4	3	1	1	2	2	1	1	2	1	1	13	15	2	1	1	2	2
677	2	3	1	4	4	4	2	3	2	1	2	1	3	2	2	2	2	3	1	4	4	3	5	2	3	15	14	2	2	1	1	2
678	1	1	1	3	3	1	1	1	3	1	3	3	3	1	1	1	2	1	2	4	4	4	5	1	4	16	9	2	2	2	2	2
679	1	1	2	1	1	1	1	1	2	2	1	1	2	1	2	2	1	1	1	4	4	3	7	5	2	14	14	2	2	1	1	1
680	1	2	1	1	1	1	1	3	1	1	2	2	1	2	1	1	2	3	1	2	1	1	8	4	4	16	15	2	1	1	2	1
681	2	3	2	2	2	3	2	2	4	2	1	3	4	1	2	2	2	3	1	3	3	4	5	2	3	15	3	1	1	2	2	2
682	3	1	2	1	2	2	1	3	3	3	3	2	3	3	3	2	2	2	1	1	1	2	3	4	-1	11	2	1	2	2	1	1
683	1	2	2	1	1	1	1	1	2	1	1	1	1	1	1	2	2	1	2	3	3	3	9	3	6	18	8	1	1	1	1	2
684	3	2	4	1	2	1	4	2	1	2	3	3	4	2	1	1	1	4	1	1	1	2	5	3	2	14	2	1	2	2	1	1
685	2	1	2	2	2	2	2	3	3	2	1	2	3	1	2	2	2	2	1	3	3	4	7	3	4	16	3	1	1	2	2	2
686	3	2	2	3	3	1	4	1	2	1	1	2	1	2	1	1	1	1	3	1	1	3	7	3	4	16	6	1	2	1	1	3
687	1	1	4	2	1	2	1	1	1	3	3	3	3	1	4	1	2	3	1	3	3	4	4	2	2	14	3	1	1	2	2	1
688	1	2	1	1	1	2	2	2	1	1	1	1	2	2	1	2	2	2	1	4	4	3	7	5	2	14	14	2	2	1	1	1
689	2	1	2	1	1	2	1	3	3	3	2	2	3	1	2	2	1	3	1	3	3	4	5	4	1	13	3	1	1	2	2	2
690	1	1	1	2	3	3	2	3	3	3	3	1	2	2	1	1	1	3	1	1	1	1	4	3	1	13	5	1	2	1	2	1
691	1	1	2	3	3	1	3	2	2	3	4	3	1	1	1	2	2	2	1	4	4	4	5	2	3	15	9	2	2	2	2	1
692	1	1	2	3	4	1	1	3	1	3	4	1	1	1	1	4	1	1	1	3	3	4	7	0	7	19	3	1	1	2	2	1
693	1	2	2	2	1	1	1	1	1	2	1	1	1	1	2	2	2	1	1	3	3	3	7	5	2	14	8	1	1	1	1	1
694	1	1	1	2	2	2	2	3	2	1	2	4	3	2	4	2	2	3	3	2	1	3	2	7	-5	7	16	2	1	1	1	3
695	1	3	1	2	2	2	2	2	2	1	1	3	2	2	1	1	2	1	2	3	3	4	4	6	-2	10	3	1	1	2	2	2
696	1	1	4	3	3	1	2	1	4	3	1	1	3	3	4	2	1	2	1	4	4	4	4	1	3	15	9	2	2	2	2	1
697	1	2	2	1	1	2	1	2	2	1	1	2	1	1	2	2	1	1	1	1	1	4	6	6	0	12	1	1	2	2	2	1
698	1	1	3	2	2	4	1	3	2	4	3	4	2	2	2	3	2	2	2	3	3	1	1	5	-4	8	7	1	1	1	2	2
699	3	1	3	4	4	3	3	1	1	3	2	1	3	3	4	4	1	1	2	2	1	2	3	1	2	14	12	2	1	2	1	2
700	1	1	3	3	3	3	3	3	1	3	3	1	3	3	1	3	2	3	1	3	3	4	4	0	4	16	3	1	1	2	2	1
701	1	2	2	1	2	4	1	2	1	1	3	2	4	2	3	3	1	3	1	3	3	4	4	3	1	13	3	1	1	2	2	1
702	1	1	1	1	2	2	1	2	2	2	1	1	2	2	1	1	2	1	1	1	1	4	6	6	0	12	1	1	2	2	2	1
703	3	1	2	1	2	2	2	1	3	3	1	1	1	1	2	2	2	2	1	2	1	3	6	4	2	14	16	2	1	1	1	1
704	1	1	2	1	2	1	2	1	1	1	2	1	3	2	1	1	2	2	2	2	1	4	9	2	7	19	11	2	1	2	2	2
705	1	1	2	1	1	1	1	1	1	1	1	1	1	2	1	2	1	1	2	3	3	1	11	1	10	22	7	1	1	1	2	2
706	1	3	4	1	1	1	1	3	1	1	1	1	3	1	1	2	1	3	1	1	1	2	8	1	7	19	2	1	2	2	1	1
707	1	1	3	4	1	4	1	2	3	3	3	3	3	3	3	3	1	1	1	2	1	3	2	0	2	14	16	2	1	1	1	1
708	1	2	2	2	2	1	2	2	1	1	1	2	1	1	2	2	1	1	1	4	4	3	6	6	0	12	14	2	2	1	1	1
709	3	1	1	1	3	1	2	1	1	1	1	3	3	1	3	2	1	3	3	1	1	2	6	2	4	16	2	1	2	2	1	3
710	2	2	4	4	4	3	4	2	3	3	3	4	3	2	4	2	3	3	1	2	1	3	2	0	2	14	6	1	2	1	1	2
711	1	1	1	1	1	1	1	1	2	2	2	1	1	1	2	2	1	1	1	2	1	1	6	6	0	12	15	2	1	1	2	1
712	1	1	2	3	3	4	4	3	1	1	3	1	2	1	4	2	1	1	1	3	3	4	5	2	3	15	3	1	1	2	2	1
713	1	1	2	1	1	1	2	2	1	1	1	1	1	2	1	1	1	1	1	1	1	4	12	0	12	24	1	1	2	2	2	1
714	1	1	1	1	1	1	1	1	2	2	2	1	1	1	2	2	1	1	1	2	1	1	6	6	0	12	15	2	1	1	2	1
715	1	2	2	1	1	1	2	2	1	1	2	1	1	2	1	1	1	1	1	3	3	2	10	2	8	20	4	1	1	2	1	1
716	4	1	2	3	2	2	2	2	3	1	3	3	1	1	1	1	2	2	1	3	3	3	6	2	4	16	8	1	1	1	1	1
717	2	2	4	1	1	3	1	2	1	2	2	4	1	1	2	2	1	1	1	4	4	3	5	4	1	13	14	2	2	1	1	2
718	1	1	1	3	3	4	2	3	3	3	3	3	3	2	1	3	2	3	1	1	1	2	2	1	1	13	2	1	2	2	1	1
719	2	2	1	1	4	4	4	2	3	2	4	4	2	1	2	2	1	1	2	1	1	1	6	1	5	17	12	2	1	2	1	1
720	1	2	4	4	3	3	2	2	4	1	3	2	3	3	2	2	1	3	1	3	3	4	1	4	-3	9	3	1	1	2	2	1
721	1	1	1	1	1	1	1	1	2	2	2	1	1	1	2	2	1	1	1	2	1	1	6	6	0	12	15	2	1	1	2	1
722	1	1	1	1	1	2	1	2	1	1	3	4	2	2	4	1	1	1	2	4	4	4	6	3	3	15	9	2	2	2	2	2
723	1	1	1	1	1	1	1	1	2	2	2	1	1	1	2	2	1	1	1	2	1	1	6	6	0	12	15	2	1	1	2	1
724	1	1	4	3	3	4	1	3	2	3	4	1	2	2	1	1	2	3	1	1	1	1	4	2	2	14	5	1	2	1	2	1
725	3	1	2	3	2	4	2	3	1	2	1	3	3	1	1	2	1	3	1	1	1	1	5	3	2	14	5	1	2	1	2	1
726	1	1	1	1	1	1	1	1	2	2	2	1	1	1	2	2	1	1	1	2	1	1	6	6	0	12	15	2	1	1	2	1
727	2	1	1	3	3	2	3	3	3	3	4	1	3	3	1	3	1	1	3	1	1	4	2	3	-1	11	11	2	1	2	2	3
728	1	2	1	1	1	1	1	2	2	2	1	1	2	1	1	1	3	3	1	3	3	4	7	5	2	14	3	1	1	2	2	1
729	1	1	1	1	1	1	1	1	2	2	2	1	1	1	2	2	1	1	1	2	1	1	6	6	0	12	15	2	1	1	2	1
730	2	2	1	2	2	2	1	1	2	1	2	2	1	1	2	2	1	2	1	4	4	3	10	2	8	20	14	2	2	1	1	2
731	1	1	1	2	2	2	1	1	1	2	1	1	2	2	1	1	2	1	2	2	1	2	6	6	0	12	12	2	1	2	1	2
732	1	1	2	1	1	1	1	2	2	1	2	1	2	1	1	2	1	2	1	3	3	1	8	4	4	16	7	1	1	1	2	1
733	1	1	2	2	4	4	3	2	2	3	1	3	4	2	1	1	2	1	1	1	1	3	5	2	3	15	6	1	2	1	1	1
734	2	2	2	1	2	2	1	1	2	1	1	2	1	1	2	2	2	2	1	1	1	1	7	5	2	14	12	2	1	2	1	2
735	1	1	2	3	4	4	3	3	1	3	1	1	1	1	4	2	1	3	1	1	1	3	6	1	5	17	6	1	2	1	1	1
736	1	2	1	2	1	1	2	1	1	2	1	1	1	1	1	2	1	2	1	1	1	3	7	5	2	14	6	1	2	1	1	1
737	2	1	1	2	4	2	2	3	2	4	4	2	2	2	1	3	2	2	1	4	4	1	6	2	4	16	10	2	2	2	1	2
738	1	1	2	1	1	4	2	2	1	3	3	4	3	3	3	2	1	2	1	3	3	4	5	1	4	16	3	1	1	2	2	1
739	1	3	1	3	3	4	1	1	3	3	1	3	3	2	1	1	2	1	2	1	1	3	3	1	2	14	6	1	2	1	1	2
740	2	1	2	2	4	2	2	3	2	1	2	2	3	3	2	2	2	2	1	4	4	3	7	3	4	16	14	2	2	1	1	2
741	2	1	2	2	4	2	2	3	2	1	2	2	3	3	2	2	2	2	1	4	4	3	7	3	4	16	14	2	2	1	1	2
742	1	1	2	1	1	1	1	1	1	1	1	1	1	2	1	1	1	1	1	4	4	4	12	0	12	24	9	2	2	2	2	1
743	1	2	4	1	3	2	2	2	1	3	4	1	2	2	1	1	1	2	1	3	3	4	5	3	2	14	3	1	1	2	2	1
744	4	1	2	1	2	1	1	2	2	1	2	1	1	2	1	1	2	2	1	3	3	4	9	3	6	18	3	1	1	2	2	1
745	2	1	3	3	2	3	2	1	2	3	1	3	2	3	3	2	3	3	1	1	1	1	4	2	2	14	12	2	1	2	1	2
746	1	1	2	1	1	1	2	2	2	1	1	1	1	1	1	2	2	2	1	4	4	3	10	2	8	20	14	2	2	1	1	1
747	1	2	3	1	1	2	2	1	2	1	1	3	2	1	2	1	2	2	2	4	4	1	5	5	0	12	13	2	2	1	2	2
748	2	3	2	2	2	2	2	1	3	1	1	3	3	1	3	2	1	2	1	2	1	3	4	3	1	13	6	1	2	1	1	2
749	1	2	1	2	2	1	2	3	1	2	2	1	1	1	2	2	1	2	1	4	4	3	4	8	-4	8	14	2	2	1	1	1
750	3	2	3	3	3	2	2	2	1	1	4	2	2	2	4	1	2	3	2	2	1	3	3	4	-1	11	16	2	1	1	1	2
751	2	2	2	1	2	2	2	4	2	4	2	2	3	3	2	2	1	2	1	2	1	1	8	2	6	18	2	1	2	2	1	2
752	3	4	1	3	4	4	2	1	4	2	1	4	4	4	1	2	1	2	1	1	1	3	2	3	-1	11	6	1	2	1	1	1
753	1	1	2	1	1	1	1	1	2	3	2	2	1	2	1	1	2	1	1	2	1	3	8	3	5	17	16	2	1	1	1	1
754	1	2	1	3	3	2	1	3	4	1	4	2	2	2	4	1	1	1	2	4	4	4	2	5	-3	9	9	2	2	2	2	2
755	1	1	1	2	1	1	4	1	1	2	4	3	1	3	4	1	1	3	3	1	1	4	6	3	3	15	1	1	2	2	2	3
756	1	2	1	1	1	1	4	1	4	1	2	1	1	1	2	2	2	2	1	2	1	3	6	5	1	13	16	2	1	1	1	1
757	3	2	1	1	3	4	2	3	3	3	4	3	3	1	4	2	1	1	1	4	4	3	1	3	-2	10	14	2	2	1	1	1
758	1	2	2	1	1	1	1	1	1	1	1	1	1	1	2	1	1	1	2	2	1	1	10	2	8	20	15	2	1	1	2	2
759	3	1	3	3	2	3	1	1	3	3	3	1	4	1	3	2	3	2	1	2	1	1	2	2	0	12	15	2	1	1	2	1
760	2	2	4	2	4	2	4	3	4	1	3	4	2	1	2	2	2	2	1	4	4	3	6	1	5	17	14	2	2	1	1	2
761	1	2	2	1	1	1	1	2	1	1	2	1	1	2	1	2	2	1	1	4	4	2	9	3	6	18	10	2	2	2	1	1
762	2	4	3	3	3	2	4	3	3	1	2	3	3	3	2	2	1	2	1	2	1	1	4	1	3	15	2	1	2	2	1	2
763	2	1	2	2	1	2	2	2	2	1	1	2	2	2	2	2	2	2	1	2	1	1	7	5	2	14	2	1	2	2	1	2
764	1	2	2	2	2	2	3	4	2	1	1	1	2	1	1	1	1	1	1	1	1	1	6	6	0	12	5	1	2	1	2	1
765	3	2	3	3	4	1	2	3	1	1	1	2	2	1	4	2	3	1	1	3	3	3	4	4	0	12	8	1	1	1	1	1
766	3	1	2	3	3	3	3	3	1	3	1	1	3	2	1	1	3	3	2	3	3	3	7	0	7	19	8	1	1	1	1	2
767	1	1	2	1	1	2	2	1	1	2	2	2	1	1	1	2	2	2	1	3	3	3	7	5	2	14	8	1	1	1	1	1
768	1	1	4	4	1	1	2	3	2	4	1	4	3	3	1	2	1	4	1	4	4	1	5	2	3	15	13	2	2	1	2	1
769	3	3	1	3	3	4	3	3	3	3	3	3	3	3	3	2	3	3	1	4	4	3	0	2	-2	10	14	2	2	1	1	1
770	1	2	2	1	1	1	2	2	1	1	1	2	1	2	4	1	1	2	1	1	1	3	9	2	7	19	6	1	2	1	1	1
771	1	1	4	3	3	1	1	2	2	3	2	1	3	1	1	1	2	3	3	2	1	3	5	2	3	15	16	2	1	1	1	3
772	1	1	2	2	2	1	1	2	2	2	2	2	1	2	1	1	2	2	1	3	3	4	6	6	0	12	3	1	1	2	2	1
773	1	1	2	1	1	1	1	1	1	1	1	1	3	1	1	1	1	1	1	3	3	4	11	0	11	23	3	1	1	2	2	1
774	2	1	4	1	1	2	1	1	1	1	3	3	3	1	2	2	2	3	1	3	3	4	3	5	-2	10	3	1	1	2	2	2
775	1	1	2	2	2	1	1	1	1	3	4	4	1	1	3	1	3	1	3	2	1	2	6	2	4	16	12	2	1	2	1	3
776	1	1	1	1	1	1	2	1	1	1	1	1	1	2	2	1	1	1	2	4	4	4	10	2	8	20	9	2	2	2	2	2
777	1	2	2	3	4	4	2	1	2	3	2	2	1	1	2	2	1	1	1	2	1	4	2	6	-4	8	11	2	1	2	2	1
778	1	1	2	1	1	1	2	1	1	1	2	1	1	2	1	1	1	2	1	3	3	1	11	1	10	22	7	1	1	1	2	1
779	3	1	4	4	1	3	1	1	3	1	3	3	1	1	2	2	2	3	1	3	3	4	4	2	2	14	3	1	1	2	2	1
780	1	1	4	3	3	4	2	2	1	3	2	3	3	3	4	2	1	3	1	2	1	3	2	2	0	12	16	2	1	1	1	1
781	2	2	2	1	1	2	2	2	2	2	3	2	2	1	2	2	1	2	1	1	1	1	8	3	5	17	12	2	1	2	1	2
782	1	2	2	1	3	4	2	3	2	3	1	4	3	2	4	4	2	2	1	4	4	1	3	2	1	13	13	2	2	1	2	1
783	1	1	1	4	4	1	1	1	2	2	1	2	1	1	2	2	1	1	1	3	3	3	4	6	-2	10	8	1	1	1	1	1
784	1	1	2	3	3	1	2	3	1	1	3	1	1	3	1	1	2	2	1	2	1	2	9	0	9	21	12	2	1	2	1	1
785	2	1	2	2	2	1	1	1	2	2	1	1	1	1	2	2	1	1	1	4	4	4	6	6	0	12	9	2	2	2	2	2
786	2	2	4	2	1	3	3	1	2	2	4	4	2	3	3	3	3	3	2	2	1	2	5	1	4	16	5	1	2	1	2	1
787	1	2	3	3	3	1	1	3	1	2	2	3	3	1	3	1	1	3	2	2	1	3	3	3	0	12	16	2	1	1	1	2
788	3	3	1	3	1	3	2	1	3	1	2	3	1	1	3	1	2	1	2	2	1	3	4	2	2	14	16	2	1	1	1	2
789	1	1	2	2	2	1	2	3	1	2	4	4	1	1	1	2	1	1	1	1	1	4	6	4	2	14	1	1	2	2	2	1
790	1	1	2	2	4	1	3	2	4	1	4	4	1	1	1	2	1	1	1	2	1	4	6	2	4	16	11	2	1	2	2	1
791	1	2	1	1	1	1	2	1	1	1	1	2	1	2	2	2	1	1	1	3	3	3	7	5	2	14	8	1	1	1	1	1
792	1	3	4	1	1	1	2	3	4	3	2	4	3	3	1	1	4	1	2	4	4	4	5	1	4	16	9	2	2	2	2	2
793	3	2	4	4	2	3	4	3	3	2	3	2	2	2	2	1	2	1	2	2	1	3	1	6	-5	7	16	2	1	1	1	2
794	2	1	3	1	1	2	2	2	2	2	1	1	3	1	2	2	1	2	1	1	1	2	5	5	0	12	15	2	1	1	2	2
795	1	1	2	1	2	1	2	1	2	1	4	2	2	1	2	2	1	2	1	4	4	3	5	6	-1	11	14	2	2	1	1	1
796	2	2	1	2	2	2	2	2	2	2	2	2	3	3	2	2	1	1	3	1	1	2	11	0	11	23	15	2	1	1	2	3
797	2	2	3	1	2	2	3	1	3	3	1	3	3	2	2	2	1	2	1	1	1	2	5	2	3	15	15	2	1	1	2	2
798	1	3	2	1	4	1	3	3	2	4	4	3	3	3	4	2	2	2	1	4	4	3	3	2	1	13	14	2	2	1	1	1
799	1	1	4	2	2	1	1	3	3	3	4	1	1	1	2	1	3	1	1	4	4	4	5	3	2	14	9	2	2	2	2	1
800	1	1	4	1	1	3	1	1	1	1	1	3	2	2	1	1	2	2	1	3	3	1	8	1	7	19	7	1	1	1	2	1
801	1	2	4	4	4	1	2	3	2	1	1	2	3	3	1	2	2	3	1	2	1	1	4	4	0	12	15	2	1	1	2	1
802	1	2	2	3	4	1	4	3	4	3	3	1	1	1	1	2	1	3	4	1	1	3	5	2	3	15	6	1	2	1	1	3
803	1	2	2	2	1	2	2	2	1	2	2	1	3	1	2	3	1	2	1	4	4	4	4	6	-2	10	9	2	2	2	2	1
804	1	2	2	2	1	1	2	3	1	2	1	4	1	1	1	1	1	2	1	4	4	1	8	3	5	17	13	2	2	1	2	1
805	2	1	1	2	2	2	1	1	2	2	2	1	1	2	1	1	2	2	1	2	1	2	7	5	2	14	5	1	2	1	2	2
806	1	3	3	1	1	1	2	3	2	1	1	1	3	2	1	1	1	1	1	1	1	3	8	1	7	19	6	1	2	1	1	1
807	3	2	4	1	4	4	1	3	2	2	3	2	3	2	2	1	3	2	1	3	3	4	2	5	-3	9	3	1	1	2	2	1
808	1	1	2	1	2	1	1	2	1	1	2	4	1	1	1	1	1	1	3	3	3	4	9	2	7	19	3	1	1	2	2	3
809	2	3	3	2	2	4	3	3	1	2	3	4	1	1	4	2	1	2	1	1	1	3	4	2	2	14	16	2	1	1	1	2
810	2	1	1	2	2	2	2	1	1	2	2	1	1	2	1	1	2	1	1	3	3	4	6	6	0	12	3	1	1	2	2	2
811	1	1	3	2	1	1	2	3	1	1	2	1	3	2	1	2	1	2	1	2	1	1	7	3	4	16	15	2	1	1	2	1
812	1	2	2	3	3	4	4	3	2	1	2	2	2	2	2	2	1	1	1	4	4	3	2	7	-5	7	14	2	2	1	1	1
813	2	2	2	3	2	2	2	2	2	2	3	3	1	1	2	2	1	3	1	1	1	3	7	2	5	17	16	2	1	1	1	2
814	1	4	2	3	3	4	4	3	2	1	2	2	2	2	4	4	3	1	2	2	1	3	2	4	-2	10	16	2	1	1	1	2
815	2	2	2	3	3	4	4	3	2	3	2	2	2	2	2	2	2	2	1	3	3	2	7	1	6	18	7	1	1	1	2	2
816	1	1	1	3	2	4	2	2	2	2	1	1	1	1	3	2	1	1	1	4	4	4	4	5	-1	11	9	2	2	2	2	1
817	1	1	1	2	2	1	1	1	1	1	1	1	1	1	2	1	1	1	2	1	1	3	8	4	4	16	6	1	2	1	1	2
818	1	2	2	3	1	4	1	2	1	4	3	1	3	1	4	2	1	3	1	3	3	4	4	2	2	14	3	1	1	2	2	1
819	3	3	2	4	4	4	4	3	3	4	3	3	2	3	4	3	1	3	1	4	4	4	1	1	0	12	9	2	2	2	2	1
820	3	2	3	3	4	4	1	3	2	3	2	2	3	1	2	2	2	2	1	3	3	4	0	6	-6	6	3	1	1	2	2	1
821	3	1	1	1	3	2	2	3	2	1	1	2	3	1	2	2	1	3	1	2	1	1	4	6	-2	10	15	2	1	1	2	1
822	2	2	2	4	4	4	2	2	1	2	4	1	4	1	2	2	1	2	1	1	1	1	4	3	1	13	12	2	1	2	1	2
823	1	2	1	1	1	1	1	3	3	1	2	2	3	1	2	2	1	2	1	2	1	2	4	6	-2	10	12	2	1	2	1	1
824	1	1	1	2	2	2	1	3	2	1	2	1	3	1	1	1	2	1	2	2	1	2	5	6	-1	11	12	2	1	2	1	2
825	1	1	3	1	1	1	1	2	1	2	2	1	1	1	2	2	1	1	1	1	1	2	7	4	3	15	2	1	2	2	1	1
826	1	1	3	4	4	2	1	1	3	4	2	4	1	2	1	1	2	3	1	2	1	1	4	2	2	14	15	2	1	1	2	1
827	1	2	4	2	1	4	1	4	2	1	3	1	4	1	2	2	1	2	1	4	4	4	3	5	-2	10	9	2	2	2	2	1
828	2	1	2	3	3	2	3	3	3	2	1	2	3	3	2	2	1	2	1	1	1	2	5	3	2	14	15	2	1	1	2	2
829	1	1	3	3	3	4	1	2	1	2	1	1	1	1	1	1	2	3	1	1	1	2	7	1	6	18	2	1	2	2	1	1
830	1	1	2	1	1	1	2	2	1	1	1	1	2	2	1	1	1	1	1	2	1	4	11	1	10	22	11	2	1	2	2	1
831	1	1	2	1	1	1	2	1	1	2	1	1	1	1	1	2	1	2	1	4	4	2	10	2	8	20	10	2	2	2	1	1
832	1	1	2	2	1	1	1	2	1	1	3	2	3	2	3	2	2	2	1	2	1	3	6	3	3	15	16	2	1	1	1	1
833	1	3	2	1	1	1	2	3	1	1	1	1	1	1	1	1	2	1	1	3	3	4	11	0	11	23	3	1	1	2	2	1
834	1	1	4	1	3	4	1	3	1	1	2	2	1	2	4	1	1	3	3	2	1	3	6	2	4	16	16	2	1	1	1	3
835	1	3	4	2	3	4	2	3	1	1	1	1	1	2	1	1	2	1	3	1	1	2	7	1	6	18	2	1	2	2	1	3
836	1	1	2	2	1	1	1	1	2	1	2	2	2	2	1	1	2	4	1	4	4	2	7	5	2	14	10	2	2	2	1	1
837	1	1	2	1	1	1	1	3	1	1	2	1	1	1	1	1	1	1	1	3	3	4	11	1	10	22	3	1	1	2	2	1
838	1	2	1	1	2	1	1	2	2	2	2	2	1	1	1	2	2	2	1	4	4	3	4	8	-4	8	14	2	2	1	1	1
839	1	2	2	1	1	4	1	1	1	3	1	3	1	1	1	1	1	3	1	1	1	4	8	1	7	19	1	1	2	2	2	1
840	1	2	3	1	1	3	1	1	1	3	1	1	3	2	1	1	3	1	2	4	4	1	7	1	6	18	13	2	2	1	2	2
841	3	3	1	1	1	2	4	3	3	3	3	4	3	3	2	1	1	1	3	3	3	3	3	3	0	12	8	1	1	1	1	3
842	3	3	3	2	2	3	3	2	2	2	3	3	2	2	3	3	1	2	1	4	4	3	0	5	-5	7	14	2	2	1	1	1
843	2	1	2	2	2	3	3	3	2	2	3	1	1	1	2	2	2	2	1	3	3	4	6	4	2	14	3	1	1	2	2	2
844	3	3	3	1	1	3	1	1	3	1	2	1	1	1	2	3	1	2	1	2	1	1	5	2	3	15	15	2	1	1	2	1
845	1	2	2	1	1	4	2	3	1	2	3	1	3	3	1	1	1	2	1	2	1	1	7	2	5	17	15	2	1	1	2	1
846	2	1	2	1	2	2	2	2	2	2	2	1	1	3	3	2	1	2	1	2	1	1	6	5	1	13	2	1	2	2	1	2
847	1	1	2	1	1	1	1	1	2	1	1	1	2	2	1	1	1	2	1	3	3	4	10	2	8	20	3	1	1	2	2	1
848	1	1	3	1	1	4	2	2	2	2	4	4	1	2	1	1	1	2	1	2	1	3	6	2	4	16	16	2	1	1	1	1
849	2	2	2	1	2	2	2	3	3	2	1	2	3	2	4	2	1	2	1	1	1	1	6	3	3	15	12	2	1	2	1	2
850	4	1	2	2	2	1	4	4	4	1	4	1	1	1	2	3	2	2	1	2	1	1	6	3	3	15	15	2	1	1	2	1
851	2	2	1	1	1	2	1	2	1	1	2	2	1	2	2	2	1	1	1	4	4	3	7	5	2	14	14	2	2	1	1	2
852	3	3	2	1	3	2	2	3	2	1	4	2	3	2	3	2	1	2	1	4	4	4	3	4	-1	11	9	2	2	2	2	1
853	2	2	1	2	2	2	2	2	2	2	2	2	2	2	2	2	2	2	1	3	3	2	12	0	12	24	7	1	1	1	2	2
854	1	2	2	2	3	1	1	1	3	3	3	3	3	1	4	3	1	3	1	3	3	3	2	2	0	12	8	1	1	1	1	1
855	1	1	4	4	3	3	2	3	1	1	2	4	2	2	2	1	2	1	1	4	4	3	4	3	1	13	14	2	2	1	1	1
856	2	2	4	3	3	4	1	2	1	1	2	2	1	2	2	1	3	1	2	2	1	1	4	4	0	12	2	1	2	2	1	1
857	1	4	1	4	3	2	3	1	3	3	1	4	1	2	2	2	2	2	4	1	1	2	2	4	-2	10	2	1	2	2	1	3
858	2	2	2	1	1	1	2	2	1	2	1	2	2	1	2	2	1	2	1	1	1	2	6	6	0	12	15	2	1	1	2	2
859	1	1	2	1	1	1	2	1	2	1	3	1	2	2	1	1	1	1	1	3	3	1	9	2	7	19	7	1	1	1	2	1
860	3	2	1	2	2	3	2	3	1	2	2	4	1	1	2	2	1	2	1	2	1	3	2	8	-6	6	16	2	1	1	1	1
861	2	2	3	3	3	3	4	3	4	3	3	4	3	1	2	2	1	1	3	3	3	4	3	0	3	15	3	1	1	2	2	3
862	3	3	1	1	2	2	2	1	2	1	1	2	2	2	3	1	2	2	2	4	4	4	4	6	-2	10	9	2	2	2	2	2
863	2	1	2	2	4	4	1	1	1	2	1	2	1	2	4	1	2	2	1	4	4	4	3	6	-3	9	9	2	2	2	2	2
864	1	2	2	1	1	1	1	1	1	2	1	1	1	2	1	1	1	1	1	3	3	2	10	2	8	20	4	1	1	2	1	1
865	1	2	2	2	1	1	2	1	2	1	2	2	1	1	2	2	2	2	1	2	1	3	5	7	-2	10	16	2	1	1	1	1
866	1	2	2	1	1	1	2	2	1	2	2	2	1	1	2	2	1	2	1	3	3	4	6	6	0	12	3	1	1	2	2	1
867	1	1	2	1	1	2	1	3	3	1	1	1	2	2	1	1	2	3	1	4	4	3	9	2	7	19	14	2	2	1	1	1
868	1	1	2	2	4	3	1	1	1	3	1	1	1	2	1	1	2	3	3	2	1	3	8	1	7	19	16	2	1	1	1	3
869	1	1	2	1	2	2	1	2	1	2	2	2	1	1	1	1	2	2	1	2	1	1	7	5	2	14	15	2	1	1	2	1
870	1	1	3	1	3	3	1	3	1	1	3	1	1	2	1	1	2	2	1	2	1	3	8	0	8	20	16	2	1	1	1	1
871	1	1	2	1	1	3	1	1	1	1	1	2	1	2	1	1	1	2	1	4	4	3	10	1	9	21	14	2	2	1	1	1
872	1	1	2	1	2	1	1	2	2	2	2	1	1	1	1	2	2	1	1	4	4	1	7	5	2	14	13	2	2	1	2	1
873	2	2	1	1	1	3	3	2	1	3	1	2	2	2	2	1	1	3	3	4	4	4	5	5	0	12	9	2	2	2	2	3
874	2	2	4	2	3	4	2	1	1	3	3	4	1	2	4	1	2	3	2	1	1	3	2	3	-1	11	16	2	1	1	1	1
875	3	1	2	3	3	1	3	3	3	3	3	3	3	3	3	3	3	2	1	4	4	4	3	0	3	15	9	2	2	2	2	1
876	2	3	3	2	3	3	2	3	3	3	1	3	3	2	2	2	1	3	1	1	1	4	3	1	2	14	11	2	1	2	2	2
877	1	1	1	1	1	1	2	2	2	1	2	2	3	2	1	1	2	2	1	2	1	4	7	4	3	15	11	2	1	2	2	1
878	2	2	1	3	3	2	1	3	1	2	3	2	1	3	2	2	2	1	2	1	1	3	7	2	5	17	16	2	1	1	1	1
879	2	2	4	4	4	4	1	3	3	3	3	4	1	1	2	2	2	3	3	2	1	2	3	1	2	14	5	1	2	1	2	3
880	1	1	4	3	3	4	4	2	2	1	1	2	3	1	4	2	3	2	1	4	4	4	3	3	0	12	9	2	2	2	2	1
881	1	3	4	3	1	4	2	3	3	1	4	3	2	2	1	2	1	2	2	2	1	2	3	2	1	13	12	2	1	2	1	2
882	3	2	3	2	2	2	2	3	2	2	2	2	3	3	2	2	2	1	3	3	3	2	0	10	-10	2	4	1	1	2	1	3
883	1	1	2	1	1	1	2	1	1	1	1	1	3	3	1	2	2	2	1	4	4	3	10	1	9	21	14	2	2	1	1	1
884	1	2	4	1	3	3	1	3	1	1	2	4	1	3	2	3	3	3	1	3	3	4	4	3	1	13	3	1	1	2	2	1
885	3	2	1	2	2	2	4	2	2	2	2	2	2	2	4	2	2	2	1	2	1	1	0	11	-11	1	15	2	1	1	2	1
886	1	3	1	3	1	2	1	1	2	1	1	3	1	1	3	1	2	1	1	2	1	4	5	3	2	14	11	2	1	2	2	1
887	4	1	2	2	2	1	2	2	1	2	2	2	1	1	1	2	2	2	1	2	1	1	6	6	0	12	15	2	1	1	2	1
888	2	2	4	4	3	2	1	3	2	3	2	1	2	1	2	2	2	3	3	1	1	3	7	1	6	18	16	2	1	1	1	3
889	1	2	2	1	3	1	2	1	1	1	2	1	3	3	4	2	2	2	1	2	1	1	6	3	3	15	15	2	1	1	2	1
890	2	2	1	1	2	2	2	2	2	2	2	3	2	2	2	2	2	3	2	2	1	4	10	1	9	21	1	1	2	2	2	1
891	1	3	4	1	3	4	4	3	1	3	1	1	3	2	3	3	1	2	1	1	1	4	4	0	4	16	1	1	2	2	2	1
892	1	2	2	1	1	2	2	2	1	1	1	2	1	2	2	2	1	1	1	3	3	4	7	5	2	14	3	1	1	2	2	1
893	1	1	2	2	2	3	1	3	3	2	1	1	1	1	1	1	1	3	1	4	4	1	7	3	4	16	13	2	2	1	2	1
894	1	2	2	1	1	1	2	3	1	1	1	1	1	1	4	2	1	2	1	3	3	4	9	2	7	19	3	1	1	2	2	1
895	2	2	3	4	1	4	1	1	1	4	2	1	4	2	1	2	1	4	4	1	1	3	3	4	-1	11	16	2	1	1	1	3
896	1	3	4	1	1	3	3	3	4	3	1	3	3	3	4	2	1	3	1	3	3	4	3	1	2	14	3	1	1	2	2	1
897	2	1	2	3	1	1	2	2	2	2	3	2	1	1	2	2	1	3	1	3	3	2	5	5	0	12	7	1	1	1	2	2
898	2	2	2	2	2	2	2	1	1	1	1	2	3	2	2	2	1	1	2	1	1	3	7	4	3	15	16	2	1	1	1	1
899	1	1	2	1	1	1	2	1	1	1	1	1	1	1	1	2	1	1	1	1	1	1	11	1	10	22	5	1	2	1	2	1
900	2	2	2	1	1	1	1	1	2	1	1	1	1	1	2	2	1	1	1	3	3	4	4	8	-4	8	3	1	1	2	2	2
901	2	2	4	4	4	2	2	1	2	4	4	1	1	2	2	2	2	2	1	4	4	3	5	2	3	15	14	2	2	1	1	2
902	1	1	2	2	2	1	1	1	1	2	3	1	1	1	1	1	2	1	1	3	3	3	8	3	5	17	8	1	1	1	1	1
903	1	2	2	3	3	1	2	1	1	1	1	1	3	2	2	2	1	3	1	3	3	3	6	3	3	15	8	1	1	1	1	1
904	1	1	1	1	4	1	3	2	1	1	4	1	3	3	3	2	1	3	1	4	4	1	6	2	4	16	13	2	2	1	2	1
905	2	2	2	1	2	2	2	1	2	2	2	1	2	1	1	2	1	2	1	2	1	1	8	4	4	16	2	1	2	2	1	2
906	2	2	2	3	3	2	3	3	2	2	1	3	2	3	2	2	1	3	3	1	1	2	7	2	5	17	15	2	1	1	2	3
907	2	1	1	2	2	2	1	1	2	2	1	1	1	1	1	2	1	2	1	1	1	3	7	5	2	14	16	2	1	1	1	2
908	1	1	2	1	1	1	1	2	2	2	2	2	2	2	1	1	1	2	1	2	1	1	7	5	2	14	15	2	1	1	2	1
909	1	1	2	1	1	1	2	1	1	1	1	1	1	2	1	2	2	2	1	1	1	2	11	1	10	22	2	1	2	2	1	1
910	1	1	2	2	2	1	2	2	1	1	1	1	1	1	1	2	1	2	1	1	1	1	9	3	6	18	5	1	2	1	2	1
911	2	2	1	2	2	2	1	2	2	1	2	2	2	1	2	2	2	2	1	2	1	4	11	1	10	22	1	1	2	2	2	2
912	3	3	1	1	2	2	4	2	3	1	3	2	3	3	1	1	2	1	2	1	1	3	4	4	0	12	6	1	2	1	1	2
913	1	1	3	2	2	1	1	1	1	1	3	2	3	1	2	2	1	3	1	3	3	3	4	5	-1	11	8	1	1	1	1	1
914	1	1	1	2	1	1	1	2	1	1	2	1	1	1	1	2	1	2	1	3	3	1	8	4	4	16	7	1	1	1	2	1
915	1	1	2	1	2	1	1	1	1	1	1	1	2	2	1	1	1	1	1	1	1	2	10	2	8	20	2	1	2	2	1	1
916	1	2	2	3	3	1	1	3	1	1	2	1	1	1	1	2	1	1	2	2	1	1	7	3	4	16	15	2	1	1	2	2
917	1	2	2	2	2	1	2	2	1	1	1	1	1	1	1	2	1	2	1	1	1	4	8	4	4	16	1	1	2	2	2	1
918	2	1	3	1	1	3	1	1	1	3	3	4	1	1	3	2	1	3	2	1	1	3	1	5	-4	8	16	2	1	1	1	1
919	1	1	2	1	3	4	2	3	1	1	4	4	3	2	4	1	3	3	1	3	3	1	6	0	6	18	7	1	1	1	2	1
920	1	2	2	4	4	4	2	1	2	1	1	2	2	2	1	1	2	2	1	1	1	2	5	4	1	13	2	1	2	2	1	1
921	1	1	2	1	4	4	2	3	1	4	4	4	2	2	4	1	1	3	1	1	1	2	5	1	4	16	2	1	2	2	1	1
922	1	1	2	2	2	4	1	1	3	1	2	1	1	1	4	2	1	2	1	1	1	3	5	4	1	13	6	1	2	1	1	1
923	3	1	1	3	3	3	1	3	3	2	2	1	1	2	2	2	2	2	1	1	1	2	3	5	-2	10	2	1	2	2	1	1
924	1	1	2	2	1	1	1	1	1	3	1	2	1	1	1	1	1	1	1	3	3	4	9	2	7	19	3	1	1	2	2	1
925	1	1	2	2	2	1	2	1	1	1	2	1	1	2	1	1	2	2	1	4	4	3	9	3	6	18	14	2	2	1	1	1
926	1	2	2	1	1	4	2	1	2	1	3	1	3	2	2	2	1	3	1	3	3	3	5	4	1	13	8	1	1	1	1	1
927	3	1	1	1	4	4	4	3	1	2	3	1	3	3	4	1	1	3	2	1	1	2	5	2	3	15	2	1	2	2	1	2
928	1	2	2	3	4	1	2	1	1	1	1	1	1	1	2	2	2	1	1	4	4	3	7	3	4	16	14	2	2	1	1	1
929	1	1	2	1	2	1	2	3	1	1	1	1	3	1	1	1	2	3	1	4	4	4	10	1	9	21	9	2	2	2	2	1
930	3	1	1	3	1	2	3	1	1	3	2	2	3	2	1	1	1	1	1	3	3	1	5	4	1	13	7	1	1	1	2	1
931	2	2	2	2	2	2	2	2	2	2	2	1	2	2	2	2	2	2	1	3	3	1	10	2	8	20	4	1	1	2	1	2
932	1	2	2	2	2	4	2	2	2	4	1	1	3	1	4	2	1	3	1	2	1	3	3	5	-2	10	16	2	1	1	1	1
933	1	1	2	1	1	1	1	1	1	1	1	1	1	2	1	1	1	1	1	3	3	1	12	0	12	24	7	1	1	1	2	1
934	1	1	2	3	4	4	4	3	4	4	4	1	3	2	4	2	1	2	1	4	4	3	3	1	2	14	14	2	2	1	1	1
935	1	1	1	3	3	3	3	1	1	1	3	3	1	3	1	1	2	1	2	1	1	4	6	1	5	17	1	1	2	2	2	2
936	1	2	2	2	1	3	3	2	1	1	1	1	1	3	3	1	1	1	1	4	4	3	8	2	6	18	14	2	2	1	1	1
937	2	2	3	2	2	2	2	2	2	2	1	2	3	1	2	2	1	1	1	1	1	4	9	1	8	20	11	2	1	2	2	2
938	1	1	2	1	3	4	2	1	1	3	4	2	2	2	4	1	2	4	1	3	3	1	5	2	3	15	7	1	1	1	2	1
939	1	1	2	2	3	3	1	3	1	1	3	2	1	2	2	1	2	3	1	4	4	3	6	3	3	15	14	2	2	1	1	1
940	1	2	2	1	4	4	3	1	1	1	1	2	1	1	2	2	1	3	1	1	1	2	6	4	2	14	2	1	2	2	1	1
941	1	1	2	1	1	1	1	2	2	1	1	1	1	2	1	2	2	2	1	2	1	3	10	2	8	20	16	2	1	1	1	1
942	3	1	4	2	2	3	1	2	4	2	3	1	3	2	3	1	2	1	3	2	1	2	3	3	0	12	12	2	1	2	1	3
943	1	1	4	2	3	1	2	1	4	1	1	1	1	2	1	1	1	1	2	4	4	4	8	1	7	19	9	2	2	2	2	2
944	1	1	2	1	1	1	1	1	1	1	2	2	1	1	2	2	1	1	1	3	3	4	8	4	4	16	3	1	1	2	2	1
945	1	1	1	2	1	1	1	3	1	1	2	1	3	2	1	1	1	1	2	4	4	4	8	3	5	17	9	2	2	2	2	2
946	1	1	2	1	1	1	2	1	2	1	1	1	2	2	1	1	2	2	1	1	1	3	10	2	8	20	6	1	2	1	1	1
947	1	3	2	2	1	1	4	1	1	3	1	1	1	2	4	3	3	2	3	1	1	2	7	1	6	18	2	1	2	2	1	3
948	1	1	2	2	1	1	2	2	2	1	3	1	1	1	3	2	2	2	1	4	4	1	7	3	4	16	13	2	2	1	2	1
949	4	1	3	4	4	2	1	2	4	4	1	4	2	2	1	1	2	2	2	3	3	1	4	2	2	14	7	1	1	1	2	2
950	1	2	4	1	3	4	4	4	2	1	1	1	3	3	3	2	2	2	1	4	4	1	4	3	1	13	13	2	2	1	2	1
951	1	1	4	4	2	1	1	1	2	1	1	1	3	1	1	1	1	2	1	4	4	1	7	2	5	17	13	2	2	1	2	1
952	1	1	2	2	1	1	1	2	3	3	2	4	3	3	1	2	2	3	1	3	3	1	5	3	2	14	7	1	1	1	2	1
953	1	1	1	1	1	1	2	2	2	2	2	1	2	2	1	1	2	2	1	2	1	4	7	5	2	14	11	2	1	2	2	1
954	1	2	3	4	4	2	3	1	1	3	2	4	3	3	4	4	2	4	1	2	1	4	1	3	-2	10	11	2	1	2	2	1
955	1	4	2	3	3	4	3	2	1	2	3	4	1	2	4	1	1	1	1	3	3	1	4	1	3	15	7	1	1	1	2	1
956	1	1	3	3	3	4	4	3	3	3	1	1	1	1	3	3	1	1	1	1	1	3	4	0	4	16	6	1	2	1	1	1
957	2	2	4	2	2	2	4	3	4	2	2	2	2	3	2	2	2	2	1	3	3	4	10	0	10	22	3	1	1	2	2	2
958	1	3	1	2	2	3	1	2	2	3	2	2	1	1	2	1	2	1	1	3	3	3	2	7	-5	7	8	1	1	1	1	1
959	1	1	2	1	1	1	1	1	2	1	2	1	1	1	1	1	1	1	2	2	1	4	10	2	8	20	11	2	1	2	2	2
960	2	3	4	2	2	3	3	1	1	1	1	3	1	1	2	2	2	2	1	1	1	4	4	4	0	12	11	2	1	2	2	2
961	3	3	3	1	3	2	1	3	1	3	4	2	2	3	1	1	1	3	3	4	4	3	4	3	1	13	14	2	2	1	1	3
962	1	2	2	2	2	3	2	3	2	1	2	1	3	1	3	2	2	2	1	2	1	1	3	6	-3	9	15	2	1	1	2	1
963	2	2	1	2	2	2	1	1	2	3	1	2	3	1	2	2	3	2	2	1	1	3	9	1	8	20	16	2	1	1	1	1
964	2	3	2	2	2	4	2	2	2	2	1	2	2	2	1	2	1	3	2	3	3	2	7	3	4	16	7	1	1	1	2	1
965	1	1	4	1	4	4	1	3	4	3	1	4	1	1	1	1	1	1	1	3	3	4	6	0	6	18	3	1	1	2	2	1
966	3	3	3	3	4	4	1	3	4	3	1	4	3	3	1	3	1	3	1	1	1	4	2	0	2	14	1	1	2	2	2	1
967	2	3	3	2	2	4	2	3	4	3	4	4	2	2	4	2	1	2	1	1	1	4	4	0	4	16	11	2	1	2	2	2
968	3	2	3	3	3	4	2	3	1	4	2	1	1	2	3	1	2	3	3	3	3	4	4	2	2	14	3	1	1	2	2	3
969	2	1	1	3	2	2	2	2	4	1	1	3	3	1	4	2	2	3	1	1	1	4	4	3	1	13	11	2	1	2	2	2
970	1	2	2	2	4	1	2	1	3	1	3	4	1	1	2	1	1	3	1	3	3	4	5	3	2	14	3	1	1	2	2	1
971	1	2	1	4	2	1	2	3	1	3	4	2	2	2	1	1	2	3	1	4	4	1	4	5	-1	11	13	2	2	1	2	1
972	1	2	2	4	2	1	3	3	2	1	2	4	1	3	2	2	2	2	1	4	4	1	4	6	-2	10	13	2	2	1	2	1
973	1	1	2	2	2	1	2	1	1	2	1	1	1	1	2	2	1	1	1	1	1	4	7	5	2	14	1	1	2	2	2	1
974	1	1	1	1	1	1	2	2	2	1	2	1	1	1	1	2	2	2	1	2	1	3	8	4	4	16	16	2	1	1	1	1
975	1	1	2	3	4	4	3	3	2	3	1	3	2	2	1	2	2	2	1	1	1	3	4	3	1	13	6	1	2	1	1	1
976	2	1	2	1	1	2	2	1	2	2	3	1	2	2	1	1	1	1	2	4	4	4	4	7	-3	9	9	2	2	2	2	1
977	1	2	2	1	1	1	1	3	1	2	2	2	1	1	2	2	1	2	1	2	1	2	6	6	0	12	12	2	1	2	1	1
978	3	2	4	3	3	4	2	3	1	3	3	3	3	1	2	2	1	2	1	4	4	3	1	3	-2	10	14	2	2	1	1	1
979	1	1	2	1	1	1	4	2	3	3	3	1	3	3	1	2	1	3	1	4	4	2	7	1	6	18	10	2	2	2	1	1
980	1	1	2	2	1	4	2	2	2	1	4	3	3	3	4	2	1	2	1	4	4	3	4	3	1	13	14	2	2	1	1	1
981	1	1	3	2	3	1	2	1	2	3	3	3	2	2	1	1	2	3	2	2	1	1	4	3	1	13	15	2	1	1	2	2
982	1	1	4	1	1	1	4	3	1	1	2	1	1	1	1	1	2	2	1	2	1	2	10	1	9	21	12	2	1	2	1	1
983	1	1	2	2	3	1	1	1	2	3	1	3	1	1	1	2	2	2	1	2	1	1	6	3	3	15	15	2	1	1	2	1
984	1	1	2	1	4	4	4	3	3	3	1	1	1	1	2	2	1	3	1	1	1	2	6	2	4	16	2	1	2	2	1	1
985	1	1	4	1	1	1	2	3	1	1	4	1	3	3	1	1	1	3	3	2	1	3	9	0	9	21	16	2	1	1	1	3
986	1	2	2	2	1	1	2	1	2	1	1	2	1	2	1	1	2	2	1	2	1	3	8	4	4	16	16	2	1	1	1	1
987	3	2	4	3	1	2	1	2	3	2	3	2	3	2	2	2	4	3	1	3	3	1	1	6	-5	7	7	1	1	1	2	1
988	1	4	4	1	3	4	1	1	1	4	1	1	1	3	1	1	1	3	2	1	1	3	7	0	7	19	6	1	2	1	1	2
989	1	2	2	1	1	1	2	2	1	2	2	1	1	2	1	2	1	1	2	4	4	4	8	4	4	16	9	2	2	2	2	2
990	2	1	1	2	2	2	4	1	1	2	4	4	1	2	1	1	3	3	2	1	1	2	5	5	0	12	15	2	1	1	2	1
991	1	3	4	3	3	1	3	3	4	3	3	1	4	4	4	4	1	3	1	1	1	2	2	0	2	14	2	1	2	2	1	1
992	1	4	2	2	2	4	1	2	1	1	1	1	4	1	1	2	1	1	2	1	1	1	6	3	3	15	5	1	2	1	2	2
993	2	2	2	1	3	3	1	1	2	3	3	3	1	1	3	2	1	2	1	2	1	3	3	3	0	12	6	1	2	1	1	2
994	1	4	2	4	1	1	4	3	3	4	2	2	1	2	2	2	2	3	1	2	1	4	4	4	0	12	11	2	1	2	2	1
995	1	1	2	2	2	2	4	3	3	1	3	1	3	2	1	1	2	3	1	3	3	4	6	3	3	15	3	1	1	2	2	1
996	1	1	4	1	1	1	1	1	1	1	1	1	1	1	1	1	2	2	2	3	3	3	11	0	11	23	8	1	1	1	1	2
997	1	1	2	4	4	1	1	3	3	3	3	1	3	1	4	2	1	2	1	2	1	3	4	1	3	15	16	2	1	1	1	1
998	4	1	3	3	2	1	4	3	3	1	2	1	3	1	1	2	2	2	1	2	1	3	5	3	2	14	16	2	1	1	1	1
999	1	1	1	2	2	2	2	1	1	1	1	2	1	1	2	2	2	2	1	4	4	4	5	7	-2	10	9	2	2	2	2	1
1000	1	1	4	2	4	3	4	3	1	3	2	4	3	1	3	2	1	2	1	4	4	3	2	3	-1	11	14	2	2	1	1	1
1001	1	1	2	3	3	1	3	3	3	3	2	1	3	3	3	3	1	2	1	2	1	4	4	1	3	15	11	2	1	2	2	1
1002	1	1	3	3	3	3	3	3	4	3	4	1	3	3	3	1	2	3	1	2	1	3	3	0	3	15	16	2	1	1	1	1
1003	2	1	2	2	2	2	3	2	1	1	2	2	3	1	2	2	2	2	1	4	4	4	7	4	3	15	9	2	2	2	2	2
1004	1	2	2	3	3	1	2	3	1	3	3	2	1	3	2	2	1	2	1	2	1	3	4	4	0	12	16	2	1	1	1	1
1005	2	1	2	2	2	2	2	2	2	2	4	2	2	2	4	2	1	2	1	1	1	3	8	2	6	18	16	2	1	1	1	2
1006	2	2	3	3	1	1	1	3	3	1	3	3	3	1	2	2	1	2	1	4	4	3	3	3	0	12	14	2	2	1	1	2
1007	1	4	4	3	4	4	4	4	2	3	1	4	3	3	4	2	2	2	1	4	4	1	1	2	-1	11	13	2	2	1	2	1
1008	2	2	2	1	3	2	3	3	3	2	3	1	3	1	2	2	1	2	1	4	4	4	5	3	2	14	9	2	2	2	2	2
1009	2	1	1	1	1	2	1	1	2	2	2	2	2	2	2	2	2	2	1	2	1	1	9	3	6	18	2	1	2	2	1	2
1010	1	2	1	1	1	1	2	2	1	1	2	1	1	1	1	1	1	2	1	4	4	1	9	3	6	18	13	2	2	1	2	1
1011	1	1	1	2	2	1	2	2	1	1	2	1	1	1	1	1	1	2	2	4	4	3	8	4	4	16	14	2	2	1	1	2
1012	1	2	2	1	1	1	2	1	1	1	2	1	1	2	2	2	1	1	1	2	1	4	8	4	4	16	11	2	1	2	2	1
1013	2	2	2	2	2	1	1	3	3	3	3	2	2	2	3	3	2	4	1	4	4	3	5	2	3	15	14	2	2	1	1	2
1014	1	1	1	1	1	2	1	1	1	2	1	1	2	2	1	1	2	1	2	4	4	3	8	4	4	16	14	2	2	1	1	2
1015	3	1	2	3	3	2	2	2	2	3	2	2	2	2	1	4	2	2	1	2	1	2	3	5	-2	10	12	2	1	2	1	1
1016	1	1	2	1	1	1	2	2	2	1	3	4	1	1	1	2	1	2	1	4	4	3	8	2	6	18	14	2	2	1	1	1
1017	1	2	1	1	1	1	1	3	3	1	1	1	1	1	1	1	3	1	2	3	3	3	9	2	7	19	8	1	1	1	1	2
1018	3	1	4	4	4	4	2	3	3	3	2	4	3	3	4	2	2	2	1	1	1	3	1	2	-1	11	6	1	2	1	1	1
1019	4	1	2	4	4	2	3	3	4	4	4	2	3	3	1	3	2	3	1	4	4	4	3	2	1	13	9	2	2	2	2	1
1020	1	1	2	1	1	1	2	1	1	2	1	1	2	1	1	2	1	2	1	4	4	3	9	3	6	18	14	2	2	1	1	1
1021	4	2	2	1	3	4	2	1	1	1	4	2	3	2	4	2	1	3	1	2	1	4	4	3	1	13	11	2	1	2	2	1
1022	2	2	4	1	1	3	1	1	2	1	1	4	2	1	2	2	1	3	2	3	3	4	5	4	1	13	3	1	1	2	2	1
1023	1	1	2	1	1	1	2	1	1	2	1	1	2	1	1	2	1	2	1	4	4	3	9	3	6	18	14	2	2	1	1	1
1024	1	1	4	1	1	3	3	3	1	1	4	2	3	1	2	1	2	1	1	3	3	3	6	2	4	16	8	1	1	1	1	1
1025	1	2	2	4	1	1	1	2	1	1	2	2	2	2	2	1	1	1	2	2	1	2	6	5	1	13	12	2	1	2	1	2
1026	4	1	1	2	2	4	4	1	1	2	4	2	2	1	4	1	1	2	1	2	1	3	3	6	-3	9	16	2	1	1	1	1
1027	1	2	2	2	2	1	1	3	1	1	2	1	1	1	2	2	1	3	2	3	3	4	6	6	0	12	3	1	1	2	2	2
1028	2	1	2	1	1	2	2	2	1	2	2	2	2	2	2	2	1	1	1	4	4	1	7	5	2	14	10	2	2	2	1	2
1029	1	3	2	2	4	3	3	3	2	1	3	3	3	2	2	2	3	2	1	4	4	1	2	4	-2	10	13	2	2	1	2	1
1030	2	1	4	2	3	2	4	1	1	1	4	4	3	3	2	1	2	1	2	4	4	1	3	4	-1	11	10	2	2	2	1	1
1031	1	2	4	3	3	4	1	3	2	2	2	3	1	2	1	1	1	3	2	3	3	3	3	4	-1	11	8	1	1	1	1	2
1032	1	2	4	3	3	4	1	3	2	2	2	3	1	2	1	1	1	3	2	3	3	3	3	4	-1	11	8	1	1	1	1	2
1033	1	1	2	1	1	1	1	2	1	1	1	1	1	2	1	1	1	1	2	2	1	2	12	0	12	24	12	2	1	2	1	2
1034	2	2	2	3	2	2	2	2	2	3	4	3	3	2	2	2	1	2	1	3	3	3	6	1	5	17	8	1	1	1	1	2
1035	1	1	2	2	2	4	3	3	4	1	4	4	3	2	4	2	2	2	1	1	1	1	3	3	0	12	5	1	2	1	2	1
1036	1	3	2	4	1	1	1	3	3	3	1	1	3	1	1	1	3	3	1	2	1	1	7	0	7	19	15	2	1	1	2	1
1037	1	1	2	2	2	2	2	1	1	2	2	2	2	2	1	1	2	2	1	2	1	4	5	7	-2	10	11	2	1	2	2	1
1038	1	4	2	1	1	4	1	3	1	1	1	4	1	2	4	2	1	3	1	4	4	1	7	1	6	18	13	2	2	1	2	1
1039	1	4	2	1	1	2	1	1	1	1	4	1	2	2	1	1	2	2	1	2	1	2	8	2	6	18	12	2	1	2	1	1
1040	2	1	1	2	3	4	3	3	1	3	1	3	3	2	1	1	1	1	2	1	1	2	2	5	-3	9	15	2	1	1	2	1
1041	2	1	2	2	2	2	2	2	2	2	2	2	1	1	2	2	2	2	1	3	3	4	9	3	6	18	3	1	1	2	2	2
1042	3	2	2	3	4	2	3	3	1	3	3	2	2	3	3	3	2	3	2	4	4	1	2	4	-2	10	13	2	2	1	2	2
1043	1	1	4	1	4	1	1	4	1	1	3	1	1	3	1	1	1	3	1	3	3	2	9	0	9	21	4	1	1	2	1	1
1044	1	1	2	1	1	1	1	1	1	1	1	1	1	1	2	2	1	1	1	1	1	2	10	2	8	20	2	1	2	2	1	1
1045	1	1	4	2	2	2	2	3	3	2	2	1	2	1	1	1	2	2	1	2	1	1	4	6	-2	10	15	2	1	1	2	1
1046	1	2	2	1	1	1	1	3	3	1	1	1	2	1	2	1	1	2	1	2	1	4	8	3	5	17	11	2	1	2	2	1
1047	2	2	1	1	1	2	1	1	1	1	2	2	1	1	2	1	1	1	2	2	1	4	6	6	0	12	1	1	2	2	2	1
1048	1	3	1	2	2	2	1	1	1	1	2	3	3	1	4	1	2	1	1	2	1	1	3	5	-2	10	15	2	1	1	2	1
1049	1	2	1	1	1	1	1	2	2	1	3	1	1	2	1	2	1	1	1	4	4	1	7	4	3	15	13	2	2	1	2	1
1050	2	1	1	2	1	2	2	1	1	2	3	3	2	2	1	1	2	2	1	4	4	1	5	5	0	12	10	2	2	2	1	2
1051	3	3	1	1	1	2	1	1	1	1	2	2	1	1	2	1	2	1	2	4	4	2	6	5	1	13	10	2	2	2	1	2
1052	2	1	2	4	1	4	2	2	4	2	4	4	3	2	4	2	1	2	1	2	1	1	2	3	-1	11	2	1	2	2	1	2
1053	1	2	2	4	4	4	2	3	1	1	4	2	2	2	2	2	2	2	1	4	4	3	3	5	-2	10	14	2	2	1	1	1
1054	2	1	2	1	2	1	1	3	1	3	2	1	3	1	1	2	1	3	1	1	1	3	3	7	-4	8	16	2	1	1	1	2
1055	2	4	2	2	4	1	4	3	4	2	4	4	1	1	2	2	2	2	1	1	1	1	4	3	1	13	12	2	1	2	1	2
1056	1	1	2	1	3	4	2	1	1	1	1	3	1	1	1	2	2	2	1	4	4	3	8	1	7	19	14	2	2	1	1	1
1057	1	1	2	1	1	1	2	2	1	1	1	2	1	1	2	2	1	2	1	4	4	4	9	3	6	18	9	2	2	2	2	1
1058	3	2	2	2	1	4	2	3	1	1	2	2	1	1	4	2	2	3	2	2	1	4	5	5	0	12	11	2	1	2	2	2
1059	3	1	1	1	4	3	1	2	3	1	2	4	4	1	1	1	1	4	1	3	3	4	5	2	3	15	3	1	1	2	2	1
1060	2	1	3	3	1	2	3	2	2	1	3	1	3	2	1	2	1	3	1	1	1	3	3	5	-2	10	16	2	1	1	1	2
1061	1	1	1	3	1	3	1	1	4	4	4	2	3	3	3	1	2	3	1	3	3	4	3	2	1	13	3	1	1	2	2	1
1062	4	3	1	4	3	4	2	3	2	4	1	2	3	3	4	3	2	2	1	1	1	1	1	3	-2	10	5	1	2	1	2	1
1063	1	1	3	3	1	4	3	4	2	2	4	2	4	2	2	3	3	3	2	3	3	4	2	4	-2	10	3	1	1	2	2	2
1064	1	1	1	2	3	1	2	3	1	3	2	1	3	1	1	2	2	2	1	2	1	2	5	4	1	13	12	2	1	2	1	1
1065	1	1	3	1	1	1	1	1	2	1	1	1	2	1	1	1	1	2	1	1	1	2	9	2	7	19	2	1	2	2	1	1
1066	3	2	4	4	2	4	1	1	3	4	2	4	1	1	4	3	1	3	1	3	3	2	1	3	-2	10	4	1	1	2	1	1
1067	1	1	4	2	4	1	2	2	4	2	1	3	2	2	1	2	2	1	1	3	3	4	4	4	0	12	3	1	1	2	2	1
1068	1	1	2	2	2	2	1	2	2	4	4	2	4	1	2	2	1	3	1	2	1	4	2	7	-5	7	11	2	1	2	2	1
1069	4	1	2	2	3	2	1	1	1	1	4	1	3	3	1	1	2	3	1	3	3	3	7	2	5	17	8	1	1	1	1	1
1070	3	2	2	1	2	1	1	2	1	1	1	1	1	3	2	1	1	1	2	3	3	3	9	3	6	18	8	1	1	1	1	2
1071	2	1	1	1	3	3	2	3	1	3	1	4	3	1	2	1	2	2	1	2	1	1	2	5	-3	9	2	1	2	2	1	2
1072	1	2	2	3	3	4	4	2	2	1	4	2	1	1	4	4	1	2	1	1	1	3	3	3	0	12	6	1	2	1	1	1
1073	1	1	2	2	2	1	2	1	1	1	1	1	2	1	2	2	1	2	1	3	3	1	7	5	2	14	7	1	1	1	2	1
1074	1	2	2	4	1	1	1	2	1	2	4	1	1	1	4	2	1	3	1	4	4	1	6	3	3	15	13	2	2	1	2	1
1075	2	1	4	4	2	2	4	3	1	3	1	1	1	2	4	2	1	2	1	1	1	3	3	5	-2	10	16	2	1	1	1	2
1076	3	2	4	2	1	4	4	2	3	3	1	3	3	3	4	2	1	2	1	4	4	3	2	3	-1	11	14	2	2	1	1	1
1077	3	1	1	1	2	3	3	1	1	2	2	3	2	2	2	3	1	1	1	3	3	4	3	6	-3	9	3	1	1	2	2	1
1078	4	4	1	1	1	2	1	3	1	3	4	4	3	1	4	1	1	3	2	3	3	4	4	2	2	14	3	1	1	2	2	2
1079	1	1	4	2	3	3	4	1	1	1	4	4	3	3	3	3	2	3	3	4	4	3	3	1	2	14	14	2	2	1	1	3
1080	2	2	2	2	2	2	1	3	3	3	4	2	1	1	1	1	1	1	2	1	1	3	5	4	1	13	16	2	1	1	1	1
1081	1	1	2	2	3	1	2	2	1	1	1	1	3	1	2	2	1	3	1	3	3	4	7	3	4	16	3	1	1	2	2	1
1082	1	1	1	4	1	1	1	1	1	1	1	2	1	3	2	1	2	1	2	3	3	4	8	3	5	17	3	1	1	2	2	2
1083	2	2	1	2	2	2	1	2	2	2	2	2	2	1	2	2	1	2	1	4	4	4	12	0	12	24	9	2	2	2	2	2
1084	4	1	3	4	3	4	4	4	1	4	2	2	1	1	3	1	2	4	4	2	1	4	4	2	2	14	11	2	1	2	2	3
1085	1	1	4	3	2	3	1	4	3	1	4	2	3	3	3	1	3	3	1	4	4	4	3	2	1	13	9	2	2	2	2	1
1086	1	2	2	1	1	1	2	2	4	2	3	4	2	1	3	2	1	1	2	3	3	4	4	4	0	12	3	1	1	2	2	2
1087	1	1	1	4	1	4	2	1	2	4	3	4	3	3	4	4	1	1	2	1	1	4	2	2	0	12	1	1	2	2	2	2
1088	3	1	4	4	4	4	4	1	1	1	4	4	3	1	1	1	2	2	1	4	4	3	5	0	5	17	14	2	2	1	1	1
1089	2	2	2	1	1	4	1	3	1	3	3	1	3	3	2	2	1	3	1	3	3	4	3	5	-2	10	3	1	1	2	2	2
1090	4	1	4	1	1	4	3	3	1	1	4	4	3	1	2	4	1	3	3	4	4	3	5	1	4	16	14	2	2	1	1	3
1091	1	3	4	1	1	2	1	1	3	3	1	2	2	2	1	1	2	2	1	4	4	4	5	3	2	14	9	2	2	2	2	1
1092	1	2	1	2	2	1	2	3	3	1	1	1	3	1	2	2	2	2	1	4	4	3	4	6	-2	10	14	2	2	1	1	1
1093	2	1	2	2	2	1	2	2	2	1	1	2	2	1	2	2	1	2	1	2	1	4	7	5	2	14	1	1	2	2	2	2
1094	1	2	2	1	1	3	3	3	1	3	1	2	3	1	2	1	1	3	1	3	3	4	6	3	3	15	3	1	1	2	2	1
1095	1	2	2	1	1	1	1	1	1	1	1	1	2	1	2	2	1	2	1	4	4	3	8	4	4	16	14	2	2	1	1	1
1096	2	1	2	2	3	4	3	1	1	2	2	1	4	1	1	2	1	2	1	3	3	4	4	5	-1	11	3	1	1	2	2	2
1097	1	1	3	1	4	1	4	2	2	1	4	4	1	2	1	1	1	2	1	3	3	3	7	1	6	18	8	1	1	1	1	1
1098	1	1	2	1	1	1	3	3	4	3	4	1	1	1	1	3	2	2	3	2	1	4	8	0	8	20	11	2	1	2	2	3
1099	1	3	2	4	4	4	1	3	4	4	1	1	1	1	3	2	2	3	1	1	1	3	4	1	3	15	6	1	2	1	1	1
1100	1	2	2	2	4	4	2	2	2	1	2	1	2	2	2	2	1	2	1	4	4	3	3	7	-4	8	14	2	2	1	1	1
1101	3	2	1	1	1	3	1	1	1	1	1	3	3	3	3	1	1	1	2	3	3	4	6	2	4	16	3	1	1	2	2	2
1102	1	2	2	1	3	4	2	3	2	2	2	2	3	2	2	2	1	2	1	4	4	3	2	7	-5	7	14	2	2	1	1	1
1103	2	1	2	1	1	1	2	2	2	2	2	2	2	2	2	2	1	2	2	2	1	4	7	5	2	14	1	1	2	2	2	1
1104	1	1	2	4	4	1	4	1	1	1	4	1	2	2	1	1	1	3	1	4	4	4	8	1	7	19	9	2	2	2	2	1
1105	1	1	2	1	1	1	3	1	3	1	2	2	2	1	1	1	2	2	2	4	4	4	8	3	5	17	9	2	2	2	2	2
1106	1	1	3	4	4	4	2	3	1	1	1	1	1	2	1	2	2	2	3	3	3	4	7	1	6	18	3	1	1	2	2	3
1107	2	2	4	1	2	2	1	3	1	2	4	3	1	1	2	2	1	2	1	1	1	4	6	3	3	15	11	2	1	2	2	2
1108	2	1	4	2	4	2	4	3	3	2	4	3	3	3	3	3	3	3	1	4	4	4	3	1	2	14	9	2	2	2	2	2
1109	2	2	2	2	2	2	1	1	1	2	1	2	1	1	2	2	1	3	1	3	3	4	8	4	4	16	3	1	1	2	2	2
1110	1	2	1	1	1	1	1	1	2	2	2	2	1	1	2	1	1	2	2	2	1	3	5	7	-2	10	16	2	1	1	1	2
1111	3	2	1	4	4	4	1	1	2	3	2	2	1	1	4	1	1	3	1	2	1	3	2	5	-3	9	16	2	1	1	1	1
1112	1	1	2	3	2	4	4	3	1	1	1	1	4	2	3	3	2	2	1	1	1	4	6	1	5	17	1	1	2	2	2	1
1113	3	4	2	1	2	4	2	2	2	4	4	1	1	1	4	2	2	2	1	2	1	1	4	3	1	13	15	2	1	1	2	1
1114	1	2	1	1	1	1	2	1	1	4	1	1	4	1	2	2	1	2	1	1	1	2	6	4	2	14	2	1	2	2	1	1
1115	1	3	1	3	2	1	2	3	2	3	3	1	3	2	4	2	2	2	1	1	1	3	2	4	-2	10	6	1	2	1	1	1
1116	1	2	2	1	3	1	1	3	1	1	3	1	4	1	4	1	1	1	2	3	3	1	7	1	6	18	7	1	1	1	2	2
1117	1	4	2	1	4	1	2	3	1	1	4	4	1	2	4	4	2	3	1	2	1	3	6	0	6	18	16	2	1	1	1	1
1118	1	2	3	3	3	3	3	3	3	3	3	3	3	3	3	3	3	3	3	2	1	4	0	1	-1	11	11	2	1	2	2	3
1119	1	1	2	1	3	1	2	2	1	1	2	1	2	2	2	2	1	2	1	2	1	4	7	4	3	15	11	2	1	2	2	1
1120	1	2	2	1	1	1	1	1	1	1	4	2	2	4	1	1	1	3	1	2	1	1	8	3	5	17	15	2	1	1	2	1
1121	1	1	2	1	1	4	2	3	1	3	1	1	3	2	1	1	1	1	1	4	4	4	9	0	9	21	9	2	2	2	2	1
1122	2	2	2	2	2	2	2	3	3	2	3	2	3	3	2	2	1	1	1	4	4	3	8	1	7	19	14	2	2	1	1	2
1123	1	1	1	1	1	1	1	2	1	2	1	1	2	2	1	1	1	1	2	1	1	1	9	3	6	18	5	1	2	1	2	2
1124	2	2	2	4	1	1	2	3	2	1	1	2	1	1	2	2	2	2	1	4	4	3	5	6	-1	11	14	2	2	1	1	2
1125	1	1	2	2	3	4	2	2	1	2	1	1	2	2	1	1	2	2	1	3	3	4	7	3	4	16	3	1	1	2	2	1
1126	1	1	2	2	2	1	4	2	1	1	2	1	1	1	4	2	1	2	1	2	1	3	7	4	3	15	16	2	1	1	1	1
1127	1	1	2	2	1	1	2	1	1	1	1	2	2	2	1	1	2	1	2	1	1	3	9	3	6	18	6	1	2	1	1	2
1128	1	2	2	1	1	1	1	3	1	1	4	3	1	1	4	1	2	3	1	2	1	1	8	1	7	19	15	2	1	1	2	1
1129	1	2	1	1	1	1	2	1	1	2	1	1	4	1	2	1	1	2	1	1	1	2	7	4	3	15	2	1	2	2	1	1
1130	1	2	1	2	3	1	4	3	2	4	2	2	1	1	2	2	2	3	2	2	1	1	2	8	-6	6	15	2	1	1	2	2
1131	3	2	2	3	4	4	4	3	1	3	3	1	2	2	3	2	1	2	1	3	3	1	3	3	0	12	7	1	1	1	2	1
1132	1	2	2	1	1	1	2	2	3	3	3	2	2	2	2	2	1	2	1	4	4	4	4	5	-1	11	9	2	2	2	2	1
1133	1	4	2	3	4	1	2	3	2	4	4	3	1	1	4	2	1	1	1	4	4	3	3	2	1	13	14	2	2	1	1	1
1134	1	3	2	1	1	1	1	1	1	1	1	2	2	1	2	2	1	3	3	4	4	2	7	4	3	15	10	2	2	2	1	3
1135	1	2	2	1	1	1	1	2	1	1	2	1	1	3	2	1	1	3	1	2	1	4	9	3	6	18	11	2	1	2	2	1
1136	2	1	1	2	2	4	1	3	3	2	3	1	1	1	2	1	1	1	1	3	3	4	5	4	1	13	3	1	1	2	2	2
1137	1	1	2	4	3	1	1	1	4	3	1	1	3	1	1	1	1	3	3	1	1	4	7	0	7	19	1	1	2	2	2	3
1138	3	1	4	2	2	3	2	2	4	2	4	4	2	2	4	1	2	1	1	4	4	4	2	4	-2	10	9	2	2	2	2	1
1139	1	1	4	3	3	4	1	3	4	1	4	1	3	3	1	1	1	1	1	1	1	4	5	0	5	17	1	1	2	2	2	1
1140	1	2	3	1	4	4	1	3	4	3	1	1	2	3	3	3	2	2	1	1	1	1	3	2	1	13	5	1	2	1	2	1
1141	1	1	4	1	1	1	3	1	1	2	4	4	1	1	1	2	1	2	1	4	4	4	7	2	5	17	9	2	2	2	2	1
1142	1	1	2	2	2	4	2	3	4	1	4	2	2	2	3	2	2	2	1	2	1	3	3	5	-2	10	16	2	1	1	1	1
1143	2	1	1	2	2	2	1	1	2	2	2	2	2	1	2	1	1	1	2	4	4	3	10	2	8	20	14	2	2	1	1	1
1144	1	1	1	1	1	1	2	2	1	1	2	2	2	2	1	1	2	2	1	2	1	4	8	4	4	16	11	2	1	2	2	1
1145	2	2	1	2	2	1	2	1	2	1	1	3	2	2	3	1	2	1	2	3	3	4	6	4	2	14	3	1	1	2	2	1
1146	1	4	4	4	4	1	2	3	2	1	1	2	1	2	2	2	2	2	1	4	4	3	4	4	0	12	14	2	2	1	1	1
1147	1	3	2	3	4	4	2	3	3	3	2	1	1	1	2	2	1	1	2	2	1	2	3	3	0	12	12	2	1	2	1	2
1148	1	1	4	1	1	1	2	2	2	1	1	1	1	1	1	1	2	2	1	4	4	3	10	1	9	21	14	2	2	1	1	1
1149	1	3	2	4	1	1	1	2	4	1	1	4	3	2	4	2	1	3	1	1	1	4	5	1	4	16	1	1	2	2	2	1
1150	1	1	4	1	1	1	2	2	2	1	3	3	1	2	1	2	2	2	1	4	4	3	7	2	5	17	14	2	2	1	1	1
1151	1	2	2	4	4	1	2	2	2	1	4	1	1	1	4	2	1	3	3	4	4	4	5	3	2	14	9	2	2	2	2	3

## Sheet: Pivot_table
status	(Multiple Items)
sex_group	Mixed sexes
dominant_sex	(All)
subordinate_sex	(All)
Count of age	Column Labels
Row Labels	Dog A	Dog B	NA	Similar	Grand Total
Both	127	37	2	14	180
Dog A	106	18		2	126
Dog B	62	16	1	11	90
Neither	77	12	1	5	95
Grand Total	372	83	4	32	491
				#

## Sheet: Mixed_sex_group
dominant_sex	male					dominant_sex	female
sex_group	Mixed sexes					sex_group	Mixed sexes
Count of dominant_neuter_status	Column Labels					Count of dominant_neuter_status	Column Labels
Row Labels	intact	neutered	Grand Total			Row Labels	intact	neutered	Grand Total
Dog A	72	83	155			Dog A	58	143	201
Dog B	30	24	54			Dog B	21	60	81
Grand Total	102	107	209			Grand Total	79	203	282
Percentage	48.8038	51.1962				Percentage	28.0142	71.9858
dominant_sex	male					dominant_sex	female
sex_group	Mixed sexes					sex_group	Mixed sexes
Count of dominant_age	Column Labels					Count of dominant_age	Column Labels
Row Labels	older	similar	younger	Grand Total		Row Labels	older	similar	younger	Grand Total
Dog A	127	9	19	155		Dog A	145	16	40	201
Dog B	10	3	41	54		Dog B	14	8	59	81
Grand Total	137	12	60	209		Grand Total	159	24	99	282
Percentage	65.5502	5.74163	28.7081			Percentage	56.383	8.51064	35.1064

## Sheet: Difference_score_analysis
difference_score	diff	order	domsex	subsex	domneut	subneut	domage
7	19	First	male	female	neutered	intact	younger
4	16	First	female	female	neutered	neutered	Older
0	12	First	male	female	neutered	intact	Older
0	12	First	male	female	neutered	neutered	Older
1	13	First	female	female	neutered	neutered	younger
1	13	Second	male	male	intact	intact	younger
4	16	First	female	female	intact	intact	Older
2	14	Second	female	male	intact	intact	younger
1	13	First	female	male	neutered	neutered	younger
-1	11	First	female	male	neutered	intact	Older
0	12	First	male	female	neutered	neutered	Older
7	19	First	female	female	neutered	intact	younger
2	14	First	female	female	neutered	intact	Older
3	15	First	male	female	intact	intact	Older
-3	9	Second	female	female	neutered	neutered	younger
5	17	First	male	male	neutered	intact	younger
5	17	First	female	male	neutered	neutered	Older
6	18	First	male	female	neutered	intact	Older
8	20	Second	male	male	neutered	neutered	younger
4	16	First	female	male	neutered	intact	Older
6	18	First	female	female	intact	intact	Older
-2	10	First	female	male	neutered	intact	Older
2	14	First	female	female	neutered	neutered	Older
4	16	Second	male	female	neutered	neutered	younger
4	16	First	female	male	neutered	intact	Older
5	17	First	female	male	neutered	intact	Older
-3	9	First	male	female	intact	intact	Older
6	18	First	male	female	neutered	neutered	Older
3	15	First	male	male	intact	intact	Older
3	15	First	female	male	intact	neutered	Older
0	12	Second	female	male	neutered	intact	younger
6	18	Second	female	female	intact	intact	younger
-1	11	First	female	male	neutered	neutered	Older
8	20	First	male	male	intact	intact	Older
4	16	First	female	male	neutered	intact	Older
8	20	Second	male	male	neutered	neutered	younger
2	14	First	female	female	intact	intact	Older
5	17	First	male	female	intact	neutered	Older
6	18	First	male	male	neutered	intact	Older
1	13	First	male	female	neutered	neutered	Older
0	12	Second	male	female	intact	intact	younger
6	18	Second	male	female	intact	intact	younger
0	12	First	female	female	neutered	neutered	Older
-2	10	Second	female	male	neutered	intact	younger
9	21	Second	male	female	neutered	neutered	younger
4	16	First	female	female	neutered	neutered	younger
3	15	Second	female	female	intact	neutered	younger
6	18	Second	female	female	intact	neutered	younger
8	20	First	female	male	intact	intact	younger
8	20	First	female	female	intact	intact	Older
6	18	First	male	male	neutered	intact	younger
2	14	First	male	female	neutered	neutered	Older
5	17	Second	male	female	neutered	neutered	Older
11	23	First	male	male	neutered	neutered	Older
3	15	First	female	male	neutered	neutered	younger
8	20	First	male	male	intact	neutered	Older
4	16	First	female	female	neutered	neutered	Older
6	18	First	female	male	neutered	intact	younger
12	24	Second	female	female	neutered	neutered	younger
2	14	First	male	female	neutered	intact	Older
8	20	First	male	male	neutered	intact	Older
-3	9	First	female	male	intact	intact	Older
0	12	First	female	female	neutered	intact	Older
6	18	First	male	male	intact	neutered	Older
7	19	First	female	male	neutered	intact	younger
7	19	First	female	female	intact	intact	younger
4	16	First	female	female	intact	intact	Older
1	13	First	female	female	intact	intact	Older
5	17	Second	female	male	neutered	neutered	younger
12	24	First	female	female	neutered	intact	Older
4	16	Second	male	male	neutered	neutered	younger
2	14	Second	female	female	intact	intact	younger
2	14	First	female	male	neutered	intact	Older
0	12	First	female	female	neutered	neutered	Older
3	15	First	female	female	neutered	neutered	Older
4	16	First	male	male	intact	intact	younger
6	18	First	female	female	intact	intact	younger
2	14	First	female	female	neutered	neutered	Older
4	16	Second	male	male	neutered	intact	Older
0	12	Second	male	male	intact	intact	younger
4	16	First	male	male	intact	intact	Older
5	17	First	male	female	neutered	neutered	Older
9	21	First	male	female	neutered	neutered	younger
-3	9	First	female	male	neutered	intact	Older
0	12	First	male	male	intact	intact	Older
3	15	First	female	male	neutered	neutered	Older
4	16	First	male	female	intact	intact	Older
3	15	First	female	female	neutered	neutered	Older
3	15	First	female	female	neutered	neutered	Older
11	23	First	male	female	intact	intact	younger
4	16	First	female	male	neutered	neutered	Older
-2	10	First	female	male	neutered	intact	Older
4	16	Second	male	female	intact	neutered	younger
8	20	First	male	male	neutered	neutered	Older
-3	9	First	male	male	intact	intact	younger
0	12	First	male	female	neutered	intact	Older
0	12	First	male	female	neutered	neutered	Older
6	18	First	female	female	intact	intact	Older
4	16	First	female	female	neutered	intact	Older
-1	11	First	female	female	neutered	intact	Older
7	19	First	male	female	neutered	neutered	Older
7	19	First	female	female	intact	intact	Older
1	13	First	male	male	neutered	neutered	Older
2	14	First	female	female	intact	intact	Older
-1	11	First	female	male	neutered	neutered	Older
2	14	First	male	female	intact	intact	Older
-2	10	Second	female	male	neutered	intact	Older
5	17	First	female	female	intact	intact	Older
10	22	First	male	female	neutered	intact	Older
2	14	First	female	female	intact	intact	Older
8	20	First	female	female	intact	intact	Older
8	20	First	female	female	neutered	intact	Older
12	24	First	male	female	neutered	intact	Older
-2	10	First	male	female	neutered	neutered	Older
5	17	First	male	female	neutered	neutered	younger
3	15	First	female	male	intact	neutered	younger
3	15	Second	female	male	neutered	intact	younger
10	22	First	female	female	neutered	neutered	younger
5	17	First	male	male	neutered	intact	Older
0	12	Second	female	female	intact	intact	Older
5	17	First	male	male	neutered	intact	Older
2	14	First	female	male	neutered	intact	Older
0	12	First	male	female	neutered	neutered	Older
10	22	First	male	female	neutered	neutered	younger
6	18	First	female	female	intact	intact	Older
8	20	First	female	female	intact	intact	Older
-2	10	First	male	male	neutered	intact	Older
2	14	First	female	male	neutered	neutered	Older
6	18	First	female	female	neutered	neutered	Older
6	18	Second	male	female	intact	neutered	younger
0	12	First	male	female	neutered	neutered	Older
6	18	First	male	male	neutered	intact	Older
10	22	Second	female	female	neutered	intact	younger
-6	6	First	female	male	neutered	intact	Older
0	12	Second	female	female	neutered	neutered	younger
-2	10	Second	male	female	intact	neutered	younger
0	12	First	female	female	neutered	neutered	Older
5	17	First	female	male	neutered	intact	Older
4	16	Second	female	male	neutered	neutered	younger
3	15	Second	female	female	neutered	neutered	Older
2	14	First	female	female	neutered	neutered	Older
-2	10	First	female	male	intact	neutered	Older
6	18	First	male	female	neutered	neutered	Older
6	18	First	female	female	neutered	intact	Older
5	17	First	female	male	neutered	neutered	younger
2	14	Second	female	male	neutered	neutered	younger
-2	10	First	male	female	neutered	intact	Older
1	13	First	female	female	intact	intact	Older
1	13	First	female	female	neutered	neutered	Older
10	22	First	female	male	neutered	neutered	younger
3	15	First	male	female	neutered	neutered	Older
-3	9	First	female	male	intact	intact	Older
-2	10	First	male	male	intact	intact	Older
3	15	First	male	female	neutered	intact	Older
8	20	First	female	male	neutered	intact	Older
7	19	Second	male	female	neutered	neutered	younger
4	16	First	female	female	intact	intact	Older
0	12	First	female	female	neutered	neutered	younger
-2	10	First	female	female	intact	intact	Older
6	18	First	female	male	neutered	neutered	younger
5	17	First	female	female	neutered	neutered	Older
4	16	First	female	male	neutered	neutered	younger
6	18	First	male	female	neutered	neutered	younger
10	22	First	male	male	intact	intact	Older
10	22	First	male	male	intact	intact	Older
6	18	Second	male	male	neutered	neutered	younger
4	16	First	male	female	intact	neutered	Older
-1	11	First	female	female	neutered	neutered	Older
8	20	First	female	female	intact	intact	Older
2	14	First	male	male	intact	intact	Older
5	17	First	male	male	neutered	intact	younger
0	12	First	male	female	neutered	intact	Older
0	12	First	male	female	intact	intact	Older
1	13	Second	female	female	neutered	neutered	younger
0	12	First	female	male	neutered	neutered	Older
-2	10	First	female	male	neutered	intact	Older
1	13	First	female	male	intact	neutered	Older
-2	10	First	female	female	neutered	intact	younger
10	22	First	male	male	neutered	neutered	Older
5	17	Second	male	male	neutered	intact	younger
5	17	First	female	male	neutered	neutered	younger
12	24	First	male	male	intact	intact	Older
4	16	First	male	female	intact	neutered	Older
0	12	First	male	male	intact	intact	Older
6	18	First	male	female	neutered	intact	Older
4	16	First	male	male	neutered	intact	younger
2	14	First	female	male	neutered	neutered	Older
5	17	Second	female	male	neutered	neutered	younger
6	18	Second	female	male	neutered	neutered	younger
-1	11	First	male	male	neutered	neutered	Older
12	24	First	male	male	intact	intact	younger
5	17	First	female	female	neutered	neutered	Older
10	22	Second	female	male	neutered	neutered	younger
7	19	First	female	female	neutered	neutered	Older
8	20	First	female	female	intact	neutered	younger
6	18	First	female	female	intact	intact	Older
3	15	First	female	male	neutered	neutered	younger
-3	9	First	male	male	intact	intact	Older
4	16	First	male	female	neutered	neutered	Older
0	12	First	female	male	neutered	intact	Older
3	15	First	male	female	intact	intact	Older
1	13	First	female	female	neutered	neutered	Older
10	22	First	male	female	neutered	neutered	Older
6	18	First	female	male	neutered	neutered	Older
7	19	First	male	male	neutered	intact	Older
6	18	First	female	male	neutered	neutered	Older
1	13	First	female	male	neutered	intact	Older
6	18	First	female	male	neutered	intact	Older
-1	11	Second	female	male	neutered	neutered	Older
4	16	Second	male	female	intact	intact	younger
5	17	First	female	male	neutered	neutered	Older
0	12	Second	male	female	neutered	intact	younger
4	16	First	female	female	intact	intact	younger
4	16	First	female	female	intact	neutered	Older
-2	10	First	male	male	intact	neutered	Older
5	17	First	female	female	neutered	intact	Older
6	18	Second	male	female	intact	intact	younger
9	21	First	male	male	intact	intact	Older
7	19	First	male	female	neutered	intact	Older
6	18	First	female	female	neutered	neutered	Older
5	17	First	female	male	neutered	neutered	Older
5	17	First	female	female	neutered	neutered	Older
5	17	First	male	female	intact	intact	Older
-2	10	First	female	female	neutered	neutered	Older
2	14	Second	female	male	neutered	neutered	younger
8	20	First	male	female	intact	neutered	Older
6	18	Second	female	male	neutered	neutered	younger
0	12	Second	male	female	neutered	neutered	younger
1	13	First	female	female	neutered	neutered	Older
5	17	First	male	female	neutered	intact	Older
2	14	First	male	male	neutered	neutered	younger
1	13	First	male	female	neutered	neutered	Older
4	16	First	male	female	neutered	intact	Older
2	14	Second	male	male	neutered	intact	younger
6	18	Second	female	female	neutered	neutered	younger
0	12	Second	female	male	neutered	intact	younger
1	13	Second	female	female	neutered	intact	Older
7	19	First	male	female	intact	neutered	Older
1	13	First	male	male	intact	intact	Older
0	12	Second	female	male	neutered	neutered	younger
1	13	First	female	female	neutered	neutered	younger
7	19	First	male	female	neutered	intact	Older
3	15	First	female	female	intact	intact	Older
2	14	First	male	female	neutered	neutered	younger
-1	11	First	female	male	neutered	neutered	Older
2	14	First	male	male	neutered	neutered	Older
5	17	Second	male	male	neutered	intact	Older
4	16	First	male	female	intact	intact	Older
-2	10	First	male	male	intact	intact	Older
3	15	First	female	female	neutered	intact	younger
4	16	First	female	female	neutered	neutered	Older
9	21	First	female	female	neutered	neutered	Older
4	16	Second	female	male	neutered	neutered	Older
1	13	Second	female	female	intact	intact	younger
7	19	Second	male	female	neutered	neutered	Older
2	14	Second	female	female	intact	intact	younger
0	12	First	female	male	neutered	intact	Older
0	12	First	male	female	neutered	neutered	Older
-4	8	First	male	male	intact	intact	Older
-2	10	Second	female	female	intact	neutered	younger
4	16	First	male	female	intact	neutered	Older
4	16	Second	male	male	intact	intact	younger
6	18	First	female	male	intact	intact	younger
8	20	First	female	female	intact	intact	Older
2	14	Second	female	female	neutered	neutered	younger
5	17	First	female	female	neutered	neutered	Older
4	16	First	male	female	intact	intact	Older
5	17	First	male	male	intact	intact	Older
5	17	First	female	male	neutered	neutered	Older
2	14	First	female	female	neutered	neutered	Older
0	12	First	female	female	neutered	neutered	Older
-4	8	First	female	female	neutered	neutered	Older
1	13	First	female	male	neutered	neutered	Older
0	12	First	male	female	neutered	neutered	Older
5	17	Second	female	male	neutered	neutered	younger
3	15	First	male	female	neutered	neutered	younger
1	13	First	male	male	intact	neutered	Older
-1	11	First	female	female	intact	neutered	Older
3	15	First	female	female	neutered	neutered	Older
3	15	First	female	female	intact	intact	Older
7	19	First	male	male	neutered	intact	Older
-1	11	First	male	female	neutered	intact	Older
2	14	First	female	female	neutered	neutered	Older
-2	10	Second	female	male	neutered	neutered	younger
5	17	First	female	male	neutered	intact	Older
1	13	Second	male	female	intact	neutered	younger
4	16	First	female	female	neutered	neutered	Older
6	18	Second	male	male	intact	intact	younger
3	15	First	male	female	neutered	neutered	Older
8	20	First	male	female	intact	neutered	Older
4	16	First	female	female	intact	intact	Older
5	17	Second	male	male	intact	intact	younger
3	15	First	female	female	neutered	intact	Older
-1	11	First	male	male	intact	intact	Older
1	13	First	female	male	neutered	intact	Older
6	18	First	female	male	intact	intact	Older
2	14	First	male	male	intact	intact	Older
3	15	Second	male	male	intact	neutered	younger
6	18	First	female	male	neutered	neutered	Older
6	18	First	male	female	intact	intact	Older
2	14	First	female	female	neutered	neutered	Older
4	16	First	female	male	neutered	intact	younger
0	12	First	female	male	intact	intact	Older
0	12	Second	female	male	intact	intact	younger
8	20	Second	male	female	intact	intact	younger
1	13	Second	male	female	neutered	neutered	younger
7	19	First	male	female	intact	neutered	Older
-4	8	Second	female	male	intact	intact	younger
1	13	First	male	male	intact	neutered	Older
6	18	Second	male	female	neutered	neutered	younger
8	20	First	male	female	intact	intact	Older
-1	11	First	female	female	neutered	neutered	Older
-4	8	First	female	female	neutered	neutered	Older
0	12	First	female	male	intact	intact	Older
-5	7	First	male	female	neutered	neutered	Older
9	21	First	female	female	neutered	neutered	Older
5	17	First	male	male	neutered	neutered	Older
2	14	First	female	male	neutered	neutered	Older
-1	11	First	female	male	intact	intact	Older
2	14	Second	female	female	intact	neutered	younger
10	22	First	male	male	intact	intact	Older
6	18	First	male	female	neutered	intact	Older
1	13	First	male	male	neutered	neutered	Older
10	22	First	male	male	neutered	neutered	Older
8	20	First	female	male	neutered	neutered	Older
2	14	First	male	male	intact	intact	Older
3	15	First	female	male	neutered	neutered	Older
-1	11	First	male	female	intact	neutered	Older
4	16	First	female	male	neutered	neutered	Older
4	16	First	female	female	neutered	neutered	Older
8	20	First	female	female	neutered	neutered	Older
4	16	Second	male	female	intact	intact	younger
1	13	First	male	female	intact	neutered	Older
-1	11	First	female	male	neutered	intact	younger
-1	11	First	female	male	neutered	intact	younger
5	17	First	female	female	intact	intact	Older
8	20	First	female	male	neutered	intact	younger
4	16	Second	female	female	intact	intact	younger
0	12	First	male	male	neutered	neutered	Older
-2	10	Second	male	female	intact	neutered	younger
-3	9	First	male	female	intact	neutered	Older
-2	10	Second	female	female	intact	intact	younger
9	21	First	female	female	neutered	neutered	Older
0	12	Second	female	male	neutered	intact	Older
4	16	First	female	female	intact	intact	Older
6	18	Second	female	male	neutered	neutered	younger
-1	11	Second	female	female	neutered	neutered	Older
4	16	First	female	male	neutered	intact	Older
0	12	First	female	male	intact	intact	Older
6	18	Second	male	female	neutered	intact	younger
-2	10	Second	female	male	neutered	neutered	younger
-2	10	Second	female	female	neutered	neutered	younger
5	17	First	female	male	neutered	intact	Older
0	12	Second	female	female	intact	neutered	younger
8	20	First	male	female	neutered	neutered	Older
-2	10	Second	female	male	neutered	neutered	younger
6	18	First	male	female	neutered	neutered	Older
0	12	First	male	male	neutered	neutered	younger
4	16	First	female	female	intact	intact	younger
3	15	First	female	male	neutered	neutered	Older
4	16	Second	female	male	neutered	neutered	younger
7	19	Second	female	female	intact	neutered	younger
0	12	Second	female	male	intact	intact	younger
2	14	First	female	female	intact	intact	Older
1	13	Second	male	male	intact	intact	younger
-3	9	First	male	male	neutered	neutered	Older
1	13	First	female	female	neutered	neutered	Older
6	18	Second	male	female	intact	neutered	younger
6	18	First	female	male	neutered	neutered	younger
5	17	First	female	male	intact	neutered	Older
-2	10	Second	female	male	neutered	neutered	younger
7	19	First	female	female	neutered	intact	Older
2	14	First	male	male	neutered	neutered	Older
1	13	First	female	male	neutered	intact	Older
5	17	First	male	male	intact	intact	Older
4	16	First	male	female	intact	neutered	younger
10	22	First	female	female	neutered	intact	Older
5	17	First	female	female	intact	intact	Older
7	19	First	male	female	neutered	neutered	Older
3	15	Second	female	male	neutered	intact	younger
1	13	First	female	male	neutered	intact	Older
6	18	First	female	female	neutered	neutered	Older
6	18	First	male	male	neutered	intact	Older
-3	9	Second	female	female	intact	intact	younger
2	14	First	female	male	neutered	neutered	Older
8	20	First	male	female	intact	intact	Older
6	18	First	female	female	neutered	intact	younger
3	15	First	male	female	intact	intact	Older
2	14	Second	male	female	neutered	neutered	younger
3	15	First	male	male	neutered	intact	Older
4	16	Second	female	female	neutered	neutered	Older
0	12	Second	female	male	neutered	intact	younger
-3	9	Second	female	male	neutered	intact	younger
2	14	Second	male	female	neutered	intact	Older
4	16	First	female	male	intact	neutered	Older
12	24	First	female	female	intact	intact	Older
3	15	First	female	female	neutered	neutered	Older
8	20	Second	female	female	neutered	neutered	younger
4	16	First	male	male	intact	intact	Older
-2	10	Second	female	male	intact	neutered	younger
2	14	First	female	male	intact	intact	Older
5	17	First	female	female	neutered	neutered	younger
8	20	First	female	female	neutered	intact	Older
0	12	Second	male	male	neutered	intact	Older
6	18	First	female	female	intact	neutered	Older
4	16	First	female	female	neutered	neutered	Older
9	21	First	female	male	neutered	intact	Older
4	16	Second	female	female	neutered	neutered	younger
-2	10	Second	male	female	neutered	neutered	Older
1	13	First	female	male	neutered	intact	Older
3	15	First	female	male	neutered	neutered	Older
10	22	Second	female	female	neutered	neutered	younger
5	17	First	female	male	neutered	intact	younger
-1	11	First	male	male	intact	intact	Older
0	12	Second	male	male	intact	intact	Older
2	14	First	female	male	neutered	intact	Older
6	18	First	male	male	intact	intact	Older
3	15	First	male	male	intact	neutered	Older
3	15	First	female	male	neutered	neutered	younger
0	12	First	female	female	neutered	neutered	Older
-2	10	Second	female	female	neutered	neutered	younger
6	18	First	female	female	intact	intact	younger
7	19	First	female	male	neutered	neutered	Older
5	17	Second	male	male	neutered	neutered	Older
6	18	First	female	female	intact	intact	Older
1	13	First	male	female	intact	neutered	Older
-2	10	First	female	male	neutered	intact	younger
7	19	First	male	female	intact	intact	Older
1	13	Second	female	female	intact	neutered	younger
4	16	First	male	female	neutered	neutered	Older
6	18	First	male	female	neutered	intact	Older
1	13	First	male	female	neutered	neutered	Older
8	20	Second	female	male	neutered	intact	younger
3	15	Second	male	male	neutered	neutered	Older
0	12	Second	male	female	intact	intact	younger
10	22	First	female	male	neutered	intact	Older
10	22	First	female	male	neutered	intact	Older
5	17	First	male	male	intact	intact	Older
2	14	First	male	female	intact	intact	Older
10	22	Second	male	male	intact	intact	Older
2	14	First	female	male	neutered	neutered	younger
-3	9	First	male	female	intact	neutered	Older
-2	10	First	male	female	intact	neutered	Older
4	16	First	female	female	intact	intact	Older
-2	10	Second	male	female	neutered	neutered	younger
-2	10	First	female	male	neutered	intact	Older
2	14	Second	female	female	intact	neutered	younger
1	13	First	female	male	intact	neutered	younger
1	13	Second	female	female	neutered	neutered	younger
-1	11	First	male	male	intact	intact	Older
3	15	First	female	male	intact	intact	Older
2	14	Second	male	female	intact	neutered	younger
4	16	Second	male	female	intact	neutered	younger
-1	11	First	female	male	neutered	neutered	Older
2	14	First	female	female	intact	intact	Older
7	19	First	male	female	neutered	neutered	Older
3	15	First	female	female	neutered	neutered	Older
10	22	First	male	female	intact	neutered	younger
0	12	Second	male	male	neutered	neutered	younger
6	18	First	male	female	intact	intact	Older
10	22	First	female	female	neutered	intact	younger
5	17	First	female	female	neutered	neutered	younger
4	16	First	female	female	intact	intact	Older
5	17	Second	male	male	neutered	neutered	younger
-3	9	First	male	female	neutered	neutered	Older
2	14	Second	female	male	intact	neutered	younger
4	16	Second	female	male	intact	intact	Older
3	15	Second	male	female	neutered	intact	younger
-2	10	First	female	female	neutered	neutered	younger
5	17	First	male	male	neutered	intact	Older
5	17	Second	female	female	neutered	neutered	younger
-2	10	Second	male	male	intact	intact	younger
10	22	First	female	male	intact	neutered	Older
2	14	First	female	male	intact	intact	Older
7	19	First	male	male	intact	intact	Older
-1	11	First	female	female	neutered	neutered	Older
7	19	First	male	male	intact	intact	Older
6	18	Second	female	female	intact	intact	younger
-2	10	Second	male	female	neutered	neutered	younger
7	19	First	female	female	neutered	neutered	younger
6	18	First	male	male	neutered	neutered	Older
2	14	First	female	female	neutered	neutered	Older
10	22	Second	female	female	neutered	neutered	younger
5	17	First	male	male	intact	neutered	Older
6	18	First	male	female	intact	intact	Older
1	13	First	male	male	intact	neutered	Older
-2	10	First	male	female	neutered	intact	Older
-2	10	First	male	male	intact	intact	Older
3	15	First	male	male	intact	intact	Older
-2	10	First	female	male	neutered	neutered	younger
-1	11	First	female	male	neutered	intact	Older
1	13	First	female	male	intact	neutered	Older
7	19	Second	female	female	neutered	neutered	younger
2	14	First	female	female	neutered	neutered	Older
6	18	Second	female	male	neutered	intact	younger
8	20	First	male	male	intact	intact	Older
3	15	First	male	male	intact	intact	Older
5	17	First	male	male	neutered	intact	Older
1	13	First	female	female	intact	intact	Older
2	14	First	female	male	neutered	neutered	younger
-4	8	First	male	male	intact	neutered	Older
6	18	Second	female	female	intact	intact	younger
5	17	Second	male	male	intact	intact	younger
4	16	Second	female	female	neutered	neutered	younger
2	14	First	male	male	neutered	intact	Older
3	15	First	male	male	neutered	neutered	Older
2	14	First	female	male	neutered	neutered	Older
10	22	First	female	female	intact	intact	Older
4	16	First	male	female	neutered	intact	Older
8	20	Second	female	male	neutered	neutered	younger
1	13	First	male	female	neutered	neutered	Older
4	16	First	male	female	intact	neutered	Older
2	14	First	female	female	neutered	neutered	younger
-1	11	Second	female	female	intact	intact	younger
4	16	First	female	female	intact	intact	Older
7	19	First	female	female	neutered	intact	younger
2	14	Second	female	male	neutered	intact	younger
4	16	First	male	female	intact	intact	Older
2	14	First	male	male	intact	intact	Older
6	18	First	female	male	neutered	neutered	Older
0	12	First	female	female	neutered	neutered	Older
6	18	First	female	female	neutered	neutered	younger
10	22	First	male	male	neutered	neutered	Older
2	14	First	male	male	neutered	neutered	Older
0	12	First	male	male	intact	intact	Older
1	13	First	female	male	neutered	neutered	Older
0	12	First	male	female	neutered	neutered	Older
-1	11	First	female	female	neutered	neutered	Older
4	16	First	female	male	neutered	intact	Older
4	16	First	female	male	neutered	intact	Older
2	14	First	male	male	neutered	intact	younger
4	16	First	male	female	neutered	intact	Older
7	19	First	male	female	intact	intact	younger
-2	10	First	female	female	neutered	intact	Older
7	19	Second	female	female	intact	intact	younger
-2	10	First	female	male	neutered	neutered	Older
2	14	First	female	female	intact	intact	Older
8	20	Second	male	male	intact	intact	younger
-1	11	First	female	male	neutered	neutered	Older
4	16	First	female	male	intact	intact	Older
6	18	First	male	male	intact	intact	younger
-1	11	Second	male	female	intact	neutered	Older
1	13	Second	female	male	neutered	neutered	younger
-2	10	First	female	male	neutered	intact	Older
1	13	First	female	male	intact	intact	Older
3	15	First	female	male	intact	intact	Older
-1	11	Second	female	male	neutered	neutered	younger
-2	10	First	female	female	intact	intact	Older
5	17	Second	male	male	intact	intact	younger
4	16	Second	female	female	neutered	neutered	younger
5	17	Second	female	female	intact	intact	younger
3	15	Second	female	female	intact	intact	younger
12	24	Second	female	male	neutered	intact	younger
3	15	Second	female	female	neutered	neutered	younger
4	16	First	female	female	intact	intact	younger
2	14	First	female	female	neutered	neutered	Older
4	16	First	female	male	neutered	intact	Older
3	15	Second	male	male	intact	intact	younger
6	18	First	male	male	neutered	neutered	younger
4	16	Second	male	male	intact	intact	younger
2	14	First	male	male	intact	intact	Older
2	14	First	female	female	neutered	neutered	Older
1	13	Second	male	male	intact	intact	younger
1	13	First	male	female	neutered	intact	Older
3	15	First	female	female	intact	intact	Older
7	19	First	male	male	intact	intact	Older
2	14	First	male	male	neutered	neutered	Older
-2	10	First	male	male	intact	intact	younger
3	15	First	female	female	intact	intact	Older
0	12	First	male	female	intact	intact	Older
-4	8	First	male	male	neutered	intact	younger
4	16	First	male	male	intact	intact	Older
1	13	First	male	male	intact	intact	Older
0	12	First	male	female	intact	intact	Older
7	19	First	female	male	intact	intact	younger
10	22	First	male	male	neutered	intact	younger
7	19	First	male	female	intact	neutered	Older
2	14	First	female	male	neutered	neutered	Older
0	12	First	female	female	neutered	neutered	Older
2	14	Second	male	female	neutered	neutered	younger
0	12	First	female	male	neutered	intact	Older
3	15	First	male	male	intact	intact	Older
12	24	First	male	female	intact	intact	Older
0	12	First	female	male	neutered	intact	Older
8	20	First	male	male	intact	neutered	Older
1	13	Second	female	female	neutered	neutered	younger
1	13	First	male	female	intact	neutered	Older
5	17	Second	female	male	intact	neutered	Older
-3	9	First	male	male	intact	intact	Older
0	12	First	female	male	neutered	intact	Older
3	15	First	female	female	intact	intact	younger
0	12	First	female	male	neutered	intact	Older
2	14	First	male	female	neutered	intact	Older
0	12	First	female	male	neutered	intact	Older
2	14	First	male	male	intact	intact	Older
0	12	First	female	male	neutered	intact	Older
8	20	Second	female	female	neutered	neutered	younger
0	12	First	female	male	intact	neutered	younger
4	16	First	male	male	neutered	intact	Older
3	15	First	male	female	neutered	neutered	Older
2	14	Second	female	male	intact	neutered	younger
5	17	First	male	female	neutered	neutered	Older
2	14	First	male	female	neutered	neutered	Older
4	16	Second	female	female	intact	neutered	younger
4	16	First	male	male	intact	intact	Older
2	14	First	male	female	neutered	neutered	younger
4	16	Second	female	female	neutered	neutered	younger
4	16	Second	female	female	neutered	neutered	younger
12	24	First	female	female	intact	intact	Older
2	14	First	male	male	intact	intact	Older
2	14	Second	female	male	intact	neutered	younger
8	20	First	female	female	neutered	neutered	Older
0	12	First	female	female	neutered	intact	younger
1	13	Second	male	female	neutered	neutered	younger
-4	8	First	female	female	neutered	neutered	Older
6	18	Second	male	female	intact	neutered	younger
5	17	First	female	male	neutered	neutered	Older
-3	9	First	female	female	intact	intact	younger
1	13	First	female	male	neutered	neutered	Older
8	20	First	female	male	neutered	intact	younger
5	17	Second	female	female	neutered	neutered	younger
6	18	First	female	female	intact	neutered	Older
3	15	Second	male	female	intact	neutered	younger
2	14	Second	male	female	intact	neutered	younger
0	12	First	male	female	neutered	intact	Older
2	14	First	male	male	neutered	neutered	Older
3	15	First	female	female	neutered	intact	Older
7	19	First	male	female	neutered	neutered	Older
0	12	First	male	male	intact	intact	Older
11	23	First	male	male	intact	intact	Older
-2	10	Second	male	male	intact	intact	younger
8	20	First	female	female	intact	intact	younger
-4	8	First	female	male	intact	intact	Older
10	22	First	male	male	neutered	intact	Older
0	12	First	female	male	neutered	neutered	Older
5	17	Second	female	male	intact	neutered	younger
1	13	First	female	female	neutered	intact	Older
-2	10	First	male	male	neutered	neutered	Older
9	21	First	female	male	intact	neutered	Older
0	12	Second	female	female	intact	intact	younger
4	16	Second	male	female	neutered	intact	Older
0	12	First	female	male	neutered	neutered	younger
2	14	First	male	female	intact	intact	Older
4	16	First	female	male	intact	intact	Older
2	14	First	male	male	neutered	neutered	Older
4	16	First	female	female	intact	intact	younger
0	12	Second	female	male	neutered	intact	younger
-1	11	First	female	female	neutered	neutered	Older
3	15	Second	female	male	neutered	intact	younger
1	13	First	female	female	neutered	neutered	Older
2	14	First	female	female	intact	intact	Older
7	19	First	male	male	neutered	intact	Older
0	12	First	female	male	neutered	intact	Older
-2	10	First	female	female	intact	intact	Older
5	17	First	female	female	neutered	intact	Older
2	14	Second	male	female	neutered	intact	younger
7	19	First	male	female	neutered	neutered	Older
2	14	Second	female	male	neutered	neutered	younger
0	12	Second	male	male	intact	intact	younger
4	16	First	female	male	neutered	intact	Older
-5	7	First	female	female	neutered	neutered	Older
5	17	Second	female	male	neutered	neutered	younger
-2	10	First	female	male	neutered	neutered	younger
6	18	Second	male	male	neutered	intact	younger
-1	11	First	female	female	intact	intact	Older
4	16	First	male	female	neutered	neutered	younger
2	14	First	male	male	intact	intact	Older
1	13	Second	female	male	intact	neutered	younger
-2	10	First	female	male	intact	neutered	Older
-1	11	First	female	male	intact	neutered	younger
3	15	First	male	female	intact	neutered	Older
2	14	First	female	male	neutered	intact	Older
-2	10	First	female	female	intact	intact	Older
2	14	Second	female	male	neutered	intact	younger
6	18	First	male	female	intact	neutered	Older
10	22	First	female	male	intact	intact	Older
8	20	First	female	female	intact	neutered	Older
3	15	First	female	male	neutered	neutered	Older
11	23	First	male	male	intact	intact	Older
2	14	First	female	female	intact	neutered	Older
10	22	First	male	male	intact	intact	Older
-4	8	First	female	female	neutered	neutered	Older
7	19	First	male	female	intact	intact	Older
6	18	First	female	female	neutered	intact	younger
2	14	Second	male	male	intact	intact	younger
5	17	First	female	male	neutered	intact	Older
1	13	Second	male	female	intact	neutered	younger
8	20	First	male	male	intact	intact	Older
4	16	First	female	male	neutered	neutered	Older
3	15	Second	female	male	intact	neutered	younger
2	14	Second	female	female	neutered	neutered	younger
12	24	Second	male	male	neutered	intact	younger
0	12	First	male	male	neutered	neutered	Older
1	13	First	female	female	neutered	neutered	Older
0	12	Second	male	female	intact	neutered	Older
0	12	Second	female	male	neutered	intact	younger
7	19	First	male	male	neutered	intact	Older
-3	9	Second	female	female	intact	intact	younger
8	20	First	male	male	intact	neutered	Older
-2	10	First	female	male	neutered	neutered	Older
0	12	First	male	male	intact	intact	Older
7	19	First	female	female	neutered	neutered	Older
2	14	First	female	male	neutered	intact	Older
8	20	First	female	male	neutered	neutered	Older
9	21	First	female	female	neutered	neutered	Older
2	14	First	female	female	neutered	intact	Older
-1	11	Second	female	male	neutered	neutered	Older
2	14	Second	female	male	intact	intact	younger
3	15	First	female	male	intact	intact	Older
5	17	Second	female	male	neutered	neutered	Older
0	12	First	female	female	intact	intact	Older
1	13	First	female	male	intact	neutered	younger
9	21	First	female	female	neutered	neutered	Older
1	13	First	male	male	intact	intact	Older
2	14	First	female	male	intact	intact	Older
3	15	First	female	male	neutered	intact	Older
9	21	Second	male	female	intact	intact	Older
4	16	First	male	female	intact	intact	Older
2	14	First	male	male	intact	intact	Older
4	16	First	female	female	neutered	intact	Older
7	19	First	male	male	intact	intact	Older
2	14	First	male	male	intact	intact	Older
0	12	Second	male	male	neutered	intact	younger
3	15	Second	female	male	neutered	neutered	Older
10	22	First	male	female	neutered	intact	Older
-4	8	Second	male	male	intact	intact	younger
3	15	Second	female	female	neutered	neutered	younger
5	17	First	male	male	neutered	neutered	Older
3	15	First	male	male	neutered	neutered	Older
4	16	First	female	female	neutered	intact	Older
4	16	Second	male	female	intact	neutered	younger
2	14	Second	female	male	neutered	neutered	younger
2	14	First	female	male	neutered	intact	Older
10	22	First	male	female	intact	neutered	Older
6	18	First	male	female	neutered	intact	Older
10	22	Second	male	female	intact	intact	younger
-1	11	First	male	male	neutered	neutered	Older
4	16	First	male	male	neutered	intact	Older
8	20	First	male	female	intact	neutered	Older
4	16	First	female	male	neutered	intact	younger
4	16	First	male	female	intact	intact	Older
-4	8	Second	female	male	neutered	neutered	Older
6	18	First	male	male	neutered	intact	Older
1	13	First	male	female	intact	neutered	Older
4	16	First	male	female	intact	neutered	Older
1	13	First	male	female	neutered	neutered	Older
7	19	First	male	male	intact	intact	Older
6	18	First	female	female	neutered	neutered	Older
1	13	First	male	male	neutered	neutered	Older
4	16	First	female	female	neutered	neutered	Older
9	21	First	female	female	intact	intact	Older
8	20	Second	male	male	intact	neutered	younger
-2	10	First	female	male	neutered	neutered	Older
12	24	First	male	male	neutered	intact	Older
2	14	First	female	female	neutered	neutered	Older
5	17	First	male	female	intact	intact	younger
6	18	First	female	female	neutered	neutered	Older
8	20	Second	female	male	intact	intact	younger
3	15	First	male	male	neutered	intact	Older
3	15	First	female	female	neutered	neutered	Older
2	14	First	male	female	intact	neutered	Older
8	20	First	female	male	neutered	neutered	Older
7	19	First	female	female	intact	intact	younger
4	16	First	male	male	intact	intact	Older
5	17	First	female	female	intact	intact	younger
8	20	First	male	female	neutered	neutered	Older
4	16	First	female	female	neutered	intact	Older
1	13	First	female	female	neutered	intact	Older
5	17	First	female	female	neutered	intact	Older
2	14	First	male	male	neutered	intact	Older
2	14	First	female	male	intact	intact	Older
-2	10	First	female	male	intact	intact	Older
3	15	First	male	male	neutered	intact	Older
4	16	First	male	female	neutered	neutered	Older
10	22	Second	male	male	intact	intact	younger
-5	7	First	male	male	neutered	neutered	Older
8	20	First	female	male	intact	intact	younger
0	12	Second	female	male	intact	intact	younger
-3	9	First	female	male	neutered	intact	Older
8	20	Second	female	male	neutered	neutered	Older
4	16	Second	male	male	neutered	intact	Older
6	18	First	male	male	intact	intact	Older
4	16	Second	female	male	intact	intact	younger
1	13	Second	female	male	intact	intact	younger
2	14	First	male	male	intact	intact	Older
-1	11	First	female	female	neutered	intact	Older
-2	10	First	female	female	neutered	intact	Older
2	14	First	male	female	intact	intact	Older
4	16	First	female	male	neutered	neutered	Older
1	13	First	male	female	neutered	neutered	Older
-3	9	Second	female	female	intact	intact	Older
0	12	First	female	male	intact	neutered	Older
6	18	First	female	female	intact	neutered	Older
1	13	First	female	female	neutered	neutered	Older
1	13	First	female	male	neutered	intact	younger
9	21	First	female	male	intact	neutered	Older
3	15	First	female	male	neutered	intact	Older
4	16	First	male	female	intact	neutered	Older
4	16	First	female	male	neutered	neutered	Older
7	19	First	male	female	neutered	neutered	younger
4	16	First	female	female	intact	intact	younger
0	12	Second	female	male	neutered	intact	Older
2	14	First	male	female	intact	neutered	Older
3	15	First	male	female	neutered	intact	younger
0	12	Second	male	female	neutered	neutered	younger
0	12	First	female	male	intact	intact	Older
3	15	First	male	male	intact	intact	Older
11	23	First	male	male	neutered	neutered	younger
3	15	First	female	male	neutered	neutered	Older
-2	10	First	female	female	intact	intact	Older
-1	11	First	female	female	neutered	neutered	Older
3	15	First	female	male	intact	intact	Older
3	15	First	female	male	neutered	neutered	Older
3	15	Second	female	female	intact	intact	younger
0	12	First	female	male	neutered	neutered	Older
6	18	Second	female	male	neutered	neutered	younger
0	12	Second	female	female	neutered	neutered	younger
-1	11	First	female	female	neutered	intact	Older
2	14	Second	female	female	intact	intact	younger
6	18	Second	male	female	intact	neutered	younger
6	18	First	female	female	neutered	intact	Older
4	16	First	female	female	neutered	neutered	younger
4	16	First	female	male	intact	intact	Older
3	15	Second	female	female	neutered	neutered	younger
4	16	First	female	female	neutered	neutered	younger
6	18	First	female	female	neutered	neutered	Older
7	19	First	male	male	neutered	neutered	younger
6	18	First	female	female	neutered	neutered	Older
1	13	Second	male	male	intact	intact	Older
6	18	First	female	female	neutered	neutered	Older
4	16	First	male	male	neutered	neutered	Older
1	13	First	female	male	intact	neutered	younger
0	12	First	male	male	intact	intact	younger
2	14	Second	female	female	intact	neutered	younger
-2	10	First	female	female	neutered	intact	Older
-1	11	Second	female	female	intact	neutered	Older
-1	11	First	male	male	neutered	neutered	younger
-1	11	First	male	male	neutered	neutered	younger
12	24	First	female	male	intact	neutered	younger
5	17	Second	male	male	neutered	neutered	younger
0	12	First	male	female	neutered	intact	Older
7	19	First	female	male	neutered	intact	Older
-2	10	First	female	male	intact	intact	Older
6	18	First	female	female	neutered	intact	Older
6	18	First	female	male	intact	neutered	Older
-3	9	Second	female	male	neutered	intact	Older
6	18	Second	male	male	intact	intact	younger
9	21	First	male	male	intact	neutered	Older
8	20	First	male	female	intact	neutered	Older
-2	10	First	female	male	neutered	intact	Older
5	17	First	female	male	intact	intact	Older
0	12	Second	male	female	intact	intact	Older
-2	10	First	female	male	neutered	intact	Older
3	15	First	female	female	neutered	intact	Older
0	12	Second	female	female	intact	neutered	younger
-1	11	Second	male	female	intact	neutered	younger
-2	10	First	female	female	neutered	neutered	Older
-4	8	Second	female	male	neutered	neutered	younger
1	13	Second	female	male	intact	neutered	younger
7	19	First	female	female	neutered	neutered	Older
6	18	First	female	female	intact	intact	Older
-2	10	Second	female	male	neutered	neutered	younger
1	13	First	male	male	intact	intact	Older
-2	10	First	male	male	intact	intact	younger
1	13	First	female	male	intact	neutered	Older
7	19	First	male	female	intact	neutered	Older
0	12	First	male	male	intact	intact	Older
-5	7	First	female	male	intact	intact	Older
-3	9	Second	male	female	intact	neutered	younger
0	12	First	male	female	neutered	neutered	Older
2	14	First	male	male	neutered	intact	Older
3	15	First	female	female	neutered	intact	Older
-2	10	Second	female	male	neutered	neutered	younger
1	13	Second	female	male	neutered	neutered	Older
4	16	First	male	male	intact	intact	Older
5	17	First	male	male	intact	intact	younger
12	24	Second	female	female	intact	intact	younger
1	13	First	female	female	intact	intact	Older
0	12	First	male	male	intact	intact	younger
0	12	First	male	female	intact	intact	younger
-2	10	Second	male	male	intact	intact	younger
2	14	First	female	female	intact	intact	Older
-2	10	First	female	female	neutered	neutered	Older
2	14	Second	male	female	intact	intact	younger
3	15	First	male	male	intact	intact	Older
4	16	First	female	female	neutered	neutered	Older
-1	11	Second	male	male	intact	intact	younger
6	18	First	male	male	neutered	neutered	Older
3	15	First	male	female	neutered	neutered	Older
-4	8	First	female	female	neutered	neutered	Older
-5	7	First	female	female	neutered	neutered	Older
2	14	Second	male	female	intact	intact	Older
7	19	First	female	female	intact	intact	Older
5	17	First	female	female	intact	intact	younger
3	15	Second	female	male	intact	intact	younger
2	14	Second	female	female	intact	intact	younger
4	16	Second	male	male	intact	intact	younger
-2	10	First	female	male	neutered	neutered	younger
5	17	First	male	female	intact	intact	Older
2	14	First	male	female	intact	neutered	Older
-2	10	First	male	female	neutered	neutered	Older
6	18	First	male	male	neutered	intact	younger
6	18	First	female	male	neutered	neutered	Older
3	15	First	female	male	intact	intact	Older
5	17	First	female	male	neutered	intact	Older
9	21	First	female	female	intact	intact	Older
7	19	Second	female	female	neutered	neutered	younger
6	18	First	male	female	neutered	intact	younger
-1	11	Second	female	female	neutered	neutered	younger
4	16	First	male	male	intact	intact	Older
3	15	First	female	male	neutered	neutered	Older
6	18	First	male	female	neutered	neutered	younger
7	19	First	female	male	neutered	intact	Older
3	15	First	male	female	intact	neutered	Older
-6	6	First	female	male	neutered	intact	younger
-1	11	First	female	female	intact	intact	Older
1	13	First	female	female	neutered	neutered	Older
6	18	First	female	male	intact	intact	Older
1	13	Second	male	male	intact	intact	younger
5	17	First	male	female	intact	intact	Older
1	13	First	male	female	neutered	intact	Older
5	17	First	female	female	intact	intact	Older
-2	10	First	female	male	neutered	neutered	Older
8	20	Second	female	female	neutered	neutered	Older
4	16	First	female	male	intact	intact	Older
2	14	Second	male	male	intact	intact	Older
0	12	First	female	female	neutered	neutered	Older
0	12	First	female	male	intact	neutered	younger
9	21	First	female	female	neutered	neutered	Older
4	16	First	male	female	intact	intact	Older
5	17	First	female	female	neutered	neutered	Older
